# Supplementary material for: An Integrated Analysis of miRNA and Gene Expression Changes in Response to an Obesogenic Diet to Explore the Impact of Transgenerational Supplementation with Omega 3 Fatty Acids
Source: Nutrients. 2020 Dec 17;12(12):3864. doi: 10.3390/nu12123864 (PMC7765958; doi:10.3390/nu12123864)
Supplement: Supplementary file 1 [file nutrients-12-03864-s001.zip]

Archive with 12 entries (10 files):
- nutrients-1027273-supplementary12.22/
- nutrients-1027273-supplementary12.22/final sup material R112.22/
- nutrients-1027273-supplementary12.22/final sup material R112.22/Suppl F S1.jpg
- nutrients-1027273-supplementary12.22/final sup material R112.22/Suppl F S2A.pdf
- nutrients-1027273-supplementary12.22/final sup material R112.22/Suppl F S2B.pdf
- nutrients-1027273-supplementary12.22/supp Table 1.xlsx
- nutrients-1027273-supplementary12.22/supp Table 2.xls
- nutrients-1027273-supplementary12.22/supp Table 3.xls
- nutrients-1027273-supplementary12.22/supp Table 4.xls
- nutrients-1027273-supplementary12.22/supp Table 5.xlsx
- nutrients-1027273-supplementary12.22/supp Table 6.xlsx
- nutrients-1027273-supplementary12.22/supp Table 7.docx
