# Supplementary material for: An Integrated Analysis of miRNA and Gene Expression Changes in Response to an Obesogenic Diet to Explore the Impact of Transgenerational Supplementation with Omega 3 Fatty Acids
Source: Nutrients. 2020 Dec 17;12(12):3864. doi: 10.3390/nu12123864 (PMC7765958; doi:10.3390/nu12123864)
Supplement: Supplementary file 1 [file nutrients-12-03864-s001.zip › nutrients-1027273-supplementary12.22/supp Table 1.xlsx]

## Sheet: supp Table 1
miRNA ID	target_enrichment_pvalue	target_enrichment_pvalue_correct	up_enrichment_pvalue	down_enrichment_pvalue
mmu-miR-1198-5p	0.560109	0.345065	0.0284578	0.00722077
mmu-miR-128-3p	1	0.307919	7.64046e-07	0.000230476
mmu-miR-148a-3p	1	0.778969	0.495944	0.0442105
mmu-miR-184-3p	1	1	0.000151491	4.03604e-05
mmu-miR-194-1-3p	1	0.525815	0.00978752	0.0923766
mmu-miR-1948-3p	0.77381	0.0289534	0.00213689	0.130724
mmu-miR-195a-3p	0.0296734	1	1	0.0328863
mmu-miR-335-3p		0.660616	0.12281	0.0331045
mmu-miR-5099		1	5.78639e-06	0.00861662
mmu-miR-7068-3p		1	7.04716e-28	3.47239e-07
mmu-miR-96-5p		0.424434	0.069275	0.0137102
mmu-miR-98-3p		0.596253	8.53071e-06	0.00164171
