# Supplementary material for: An Integrated Analysis of miRNA and Gene Expression Changes in Response to an Obesogenic Diet to Explore the Impact of Transgenerational Supplementation with Omega 3 Fatty Acids
Source: Nutrients. 2020 Dec 17;12(12):3864. doi: 10.3390/nu12123864 (PMC7765958; doi:10.3390/nu12123864)
Supplement: Supplementary file 1 [file nutrients-12-03864-s001.zip › nutrients-1027273-supplementary12.22/supp Table 2.xls]

## Sheet: supp Table 2
miRNA ID	p_value_target_enrichment	p_value_up_signature_enrichment	p_value_down_signature_enrichment
mmu-miR-128-3p	0.868114	3.80001e-23	6.77914e-36
mmu-miR-133a-5p	0.0804515	0.00384412	0.200743
mmu-miR-145a-3p	0.0040645	1.97119e-13	0.136098
mmu-miR-149-5p	0.804201	5.88717e-47	0.379157
mmu-miR-150-5p	0.397107	3.62435e-09	2.07576e-15
mmu-miR-181b-5p	0.423853	3.87256e-16	1.95053e-05
mmu-miR-182-5p	0.316441	0.00780869	1
mmu-miR-184-3p	0.161191	4.953e-11	6.11886e-37
mmu-miR-18a-3p	0.139219	6.41986e-10	2.79033e-11
mmu-miR-194-1-3p	0.59178	5.67444e-07	0.469522
mmu-miR-1948-3p	0.0264172	1.55899e-05	0.328278
mmu-miR-195a-3p	1	3.52563e-08	9.08582e-27
mmu-miR-19a-3p	0.0118088	6.3399e-14	9.07419e-25
mmu-miR-1a-3p	0.0362255	0.0454699	0.263184
mmu-miR-208b-3p	0.000144661	3.79552e-14	0.00327187
mmu-miR-221-5p	0.0427565	5.57477e-52	0.000256251
mmu-miR-290b-3p	0.289409	7.60352e-07	1
mmu-miR-30b-3p	0.458337	0.0569647	1.29802e-06
mmu-miR-30b-5p	0.0790241	1	1.12405e-06
mmu-miR-32-5p	0.0643721	6.7006e-54	1.11565e-16
mmu-miR-33-5p	0.134434	2.0851e-22	4.95759e-67
mmu-miR-335-3p	0.138254	2.27612e-12	0.000167588
mmu-miR-34a-5p	0.734628	1.86719e-44	3.19608e-58
mmu-miR-423-3p	1	0.286325	3.87639e-08
mmu-miR-5099	1	1.22366e-21	4.13199e-15
mmu-miR-582-5p	0.172815	0.0421776	0.00191356
mmu-miR-7019-3p	0.18031	2.58979e-06	0.0552269
mmu-miR-7052-3p	1	2.0868e-21	6.98986e-39
mmu-miR-7068-3p	1	1.13507e-07	3.53633e-12
mmu-miR-7224-3p	0.0130537	0.00656191	1.71478e-43
mmu-miR-7658-3p	0.549945	1.67378e-18	7.01433e-09
mmu-miR-96-5p	0.259046	3.59692e-07	0.00922146
