# Supplementary material for: An Integrated Analysis of miRNA and Gene Expression Changes in Response to an Obesogenic Diet to Explore the Impact of Transgenerational Supplementation with Omega 3 Fatty Acids
Source: Nutrients. 2020 Dec 17;12(12):3864. doi: 10.3390/nu12123864 (PMC7765958; doi:10.3390/nu12123864)
Supplement: Supplementary file 1 [file nutrients-12-03864-s001.zip › nutrients-1027273-supplementary12.22/supp Table 3.xls]

## Sheet: supp table 3
Pathway overrepresentation analysis of the HFoleic vs Reference comparison
KEGG Pathways	Hits	Score	Expected Score	P-value	Info	Regulation_direction (1: HFoleic > Ref; 0: HFoleic < Ref)
PPAR signaling pathway	32	-0.556897	0	7.1994e-07	ACSL1,ACSL3,ACSL4,ANGPTL4,APOA5,CD36,CPT1A,CPT1B,CPT1C,CYP4A10,CYP4A12A,CYP4A12B,CYP4A14,CYP4A31,CYP7A1,DBI,EHHADH,FABP3,FADS2,GK,LPL,PCK1,PCK2,PDPK1,PPARD,PPARG,RXRA,SCD1,SCD3,SCD4,SLC27A1,SLC27A5	0
Steroid biosynthesis	11	0.787614	0	4.1057e-05	CYP2R1,CYP51,DHCR24,EBP,FDFT1,LSS,MSMO1,NSDHL,SC5D,SOAT2,SQLE	1
Protein processing in endoplasmic reticulum	79	0.28642	0	0.00111703	ATF4,ATF6B,BAX,BCAP31,CALR,CANX,CAPN1,CAPN2,CKAP4,DAD1,DDIT3,DERL2,DERL3,DNAJA1,DNAJB1,DNAJB11,DNAJB12,DNAJB2,DNAJC10,DNAJC3,DNAJC5,EDEM1,EIF2AK3,EIF2AK4,EIF2S1,ERN1,ERO1LB,ERP29,HERPUD1,HSP90AB1,HSP90B1,HSPA4L,HSPA5,HSPH1,HYOU1,LMAN1,LMAN2,MAN1B1,MAP2K7,MARCH6,MBTPS1,MBTPS2,MOGS,NFE2L2,NPLOC4,P4HB,PARK2,PDIA3,PDIA4,PDIA6,PPP1R15A,PREB,RNF185,RPN1,RRBP1,SEC23A,SEC23B,SEC24A,SEC61A1,SEC61B,SEC61G,…	1
Oxidative phosphorylation	35	-0.407235	0	0.00173849	ATP5C1,ATP5F1,ATP5G3,ATP5J2,ATP5K,ATP5L,ATP5O,ATP6V0A1,ATP6V0C,ATP6V1C1,ATP6V1E1,COX10,COX6B2,COX6C,COX8B,LHPP,ND1,ND5,ND6,NDUFA1,NDUFA3,NDUFA7,NDUFB11,NDUFB2,NDUFB3,NDUFB4,NDUFB6,NDUFB8,NDUFB9,NDUFS8,NDUFV3,PPA1,PPA2,TCIRG1,UQCRC2	0
Systemic lupus erythematosus	44	0.365821	0	0.00173849	1700012L04RIK,ACTN1,ACTN4,C1S1,C1S2,C4B,C6,C8A,C8B,C8G,CD80,GM14478,GM14483,GM14484,H2AFV,H2AFX,H3F3B,HIST1H2AA,HIST1H2AB,HIST1H2AE,HIST1H2AF,HIST1H2AG,HIST1H2AH,HIST1H2AN,HIST1H2BA,HIST1H2BB,HIST1H2BC,HIST1H2BE,HIST1H2BM,HIST1H3A,HIST1H3C,HIST1H4C,HIST1H4D,HIST1H4I,HIST1H4J,HIST1H4K,HIST2H3B,HIST2H4,HIST3H2A,HIST4H4,SNRPD1,SNRPD3,TNF,TRIM21	1
Terpenoid backbone biosynthesis	8	0.762988	0	0.00329542	FDPS,GGPS1,HMGCR,HMGCS1,IDI1,MVD,MVK,PMVK	1
Adipocytokine signaling pathway	26	-0.428711	0	0.00821587	ACACB,ACSL1,ACSL3,ACSL4,ADIPOR1,ADIPOR2,AKT2,CAMKK2,CD36,CHUK,CPT1A,CPT1B,CPT1C,G6PC,G6PC3,IKBKG,IRS2,LEPR,PCK1,PCK2,PPARGC1A,RXRA,SLC2A4,SOCS3,TNF,TNFRSF1A	0
Cysteine and methionine metabolism	15	-0.552778	0	0.00821587	ADI1,AHCY,AHCYL1,BHMT,CTH,DNMT3B,GOT1,LDHB,MAT1A,MDH1,SDS,SDSL,SMS,SRM,TAT	0
Ribosome	32	-0.386782	0	0.00821587	MRPL1,MRPL14,MRPL17,MRPL2,MRPL27,MRPS12,MRPS14,MRPS15,MRPS18C,MRPS21,RPL10A,RPL12,RPL13,RPL17,RPL18,RPL22L1,RPL3,RPL30,RPL36,RPL36AL,RPL39,RPL41,RPL6,RPS10,RPS13,RPS16,RPS20,RPS24,RPS27L,RPS5,RPS7,RPS9	0
Retinol metabolism	35	0.358093	0	0.0146281	ADH1,ADH4,ADH5,ADH7,ALDH1A1,AOX1,AOX3,CYP26A1,CYP2A12,CYP2B10,CYP2B9,CYP2C29,CYP2C37,CYP2C38,CYP2C50,CYP2C54,CYP3A11,CYP3A16,CYP3A25,CYP3A41A,CYP4A10,CYP4A12A,CYP4A12B,CYP4A14,CYP4A31,DGAT1,DHRS3,DHRS4,HSD17B6,LRAT,RDH10,RDH11,RDH12,UGT1A6B,UGT2B34	1
Chemical carcinogenesis	29	0.387513	0	0.0162514	ADH1,ADH4,ADH5,ADH7,ARNT,CBR1,CCBL1,CCBL2,CYP2B10,CYP2B9,CYP2C29,CYP2C37,CYP2C38,CYP2C50,CYP2C54,CYP3A11,CYP3A16,CYP3A25,CYP3A41A,GSTA3,GSTK1,GSTP1,GSTP2,GSTT1,HSD11B1,MGST2,MGST3,UGT1A6B,UGT2B34	1
Valine, leucine and isoleucine biosynthesis	2	-0.988707	0	0.0192157	SDS,SDSL	0
Parkinson's disease	30	-0.364202	0	0.0312833	ATP5C1,ATP5F1,ATP5G3,ATP5O,CASP3,COX6B2,COX6C,COX8B,GNAI1,GNAI3,ND1,ND5,ND6,NDUFA1,NDUFA3,NDUFA7,NDUFB11,NDUFB2,NDUFB3,NDUFB4,NDUFB6,NDUFB8,NDUFB9,NDUFS8,NDUFV3,PARK2,PRKX,UBB,UBE2L6,UQCRC2	0
Amino sugar and nucleotide sugar metabolism	17	0.447476	0	0.0795929	GALE,GALT,GCK,GFPT1,GMDS,GMPPA,GMPPB,GNE,GNPDA1,HK3,NANP,NANS,PGM2,PGM3,PMM1,UAP1,UGP2	1
DNA replication	14	0.480804	0	0.0982774	FEN1,MCM3,MCM4,POLA1,POLD1,POLD2,POLE,POLE3,RFC2,RFC3,RFC5,RNASEH2C,RPA1,RPA3	1
Alcoholism	56	0.247021	0	0.0987561	1700012L04RIK,ARAF,ATF4,ATF6B,BRAF,CALM1,CAMKK2,CREB3,CREB3L2,CREB5,DDC,GM14478,GM14483,GM14484,GNAI1,GNAI3,GNAS,GNG12,GNG5,GRIN3B,H2AFV,H2AFX,H3F3B,HAT1,HDAC11,HDAC7,HIST1H2AA,HIST1H2AB,HIST1H2AE,HIST1H2AF,HIST1H2AG,HIST1H2AH,HIST1H2AN,HIST1H2BA,HIST1H2BB,HIST1H2BC,HIST1H2BE,HIST1H2BM,HIST1H3A,HIST1H3C,HIST1H4C,HIST1H4D,HIST1H4I,HIST1H4J,HIST1H4K,HIST2H3B,HIST2H4,HIST3H2A,HIST4H4,KRAS,MAOB,NRAS,…	1
Fatty acid degradation	21	-0.391161	0	0.108569	ACSL1,ACSL3,ACSL4,ADH1,ADH4,ADH5,ADH7,ALDH2,ALDH7A1,CPT1A,CPT1B,CPT1C,CYP4A10,CYP4A12A,CYP4A12B,CYP4A14,CYP4A31,EHHADH,GCDH,HADH,HADHB	0
Starch and sucrose metabolism	17	0.426024	0	0.125207	AGL,AMY1,ENPP1,ENPP3,G6PC,G6PC3,GBE1,GCK,GUSB,HK3,MGAM,PGM2,PGM2L1,PYGL,UGP2,UGT1A6B,UGT2B34	1
Phenylalanine, tyrosine and tryptophan biosynthesis	2	-0.958662	0	0.156178	GOT1,TAT	0
Ribosome biogenesis in eukaryotes	23	-0.355252	0	0.185144	2610020H08RIK,CIRH1A,CSNK2A2,EFL1,EIF6,GAR1,GNL2,GTPBP4,IMP3,NOL6,NOP58,POP1,POP5,RAN,RCL1,TAF9,TBL3,UTP14A,UTP6,WDR3,WDR36,XRN1,XRN2	0
Complement and coagulation cascades	25	0.339957	0	0.185737	C1S1,C1S2,C4B,C4BP,C6,C8A,C8B,C8G,CD55,CD55B,CD59A,CD59B,CFB,CFH,CFI,FGG,KLKB1,MASP1,MBL1,MBL2,PLG,PROS1,SERPIND1,SERPINF2,TFPI	1
Steroid hormone biosynthesis	26	0.330585	0	0.198135	COMT,CYP17A1,CYP2B10,CYP2B9,CYP2C29,CYP2C37,CYP2C38,CYP2C50,CYP2C54,CYP2D26,CYP2D40,CYP3A11,CYP3A16,CYP3A25,CYP3A41A,CYP7A1,H2-KE6,HSD11B1,HSD17B12,HSD17B2,HSD17B6,HSD3B2,SRD5A3,SULT1E1,UGT1A6B,UGT2B34	1
Drug metabolism - other enzymes	13	0.45035	0	0.239162	CES1C,CES2E,DPYS,GUSB,TYMP,UCK1,UGT1A6B,UGT2B34,UMPS,UPB1,UPP1,UPP2,XDH	1
Rheumatoid arthritis	13	-0.433083	0	0.356181	ACP5,ATP6V0A1,ATP6V0C,ATP6V1C1,ATP6V1E1,CD80,CTSL,IL18,IL1B,ITGAL,JUN,TCIRG1,TNF	0
Bile secretion	20	0.350695	0	0.357528	ABCB11,ABCB4,ABCC3,ABCG8,AQP1,AQP8,AQP9,ATP1A3,CYP7A1,GNAS,HMGCR,LDLR,NCEH1,NR0B2,PRKX,RXRA,SLC10A2,SLC22A1,SLC27A5,SLCO1B2	1
Biosynthesis of unsaturated fatty acids	13	-0.426182	0	0.357528	ACOT1,ACOT2,ACOT4,ACOT5,ELOVL2,ELOVL5,FADS1,FADS2,HSD17B12,PECR,SCD1,SCD3,SCD4	0
FoxO signaling pathway	43	-0.240237	0	0.357528	AGAP2,AKT2,ARAF,BCL2L11,BNIP3,BRAF,CAT,CCNG2,CDKN1A,CHUK,EGFR,FOXO1,G6PC,G6PC3,GABARAPL1,GADD45A,GADD45B,HOMER1,IGF1R,IRS2,KRAS,MAPK13,MAPK14,NRAS,PCK1,PCK2,PDPK1,PIK3R1,PIK3R2,PIK3R3,PRMT1,PTEN,RAF1,RBL2,S1PR1,SETD7,SGK1,SGK2,SGK3,SLC2A4,SOD2,TGFBR1,TGFBR2	0
Nucleotide excision repair	17	0.37462	0	0.357528	CCNH,CDK7,CETN2,DDB2,ERCC5,ERCC8,GTF2H5,POLD1,POLD2,POLE,POLE3,RFC2,RFC3,RFC5,RPA1,RPA3,XPA	1
Protein export	14	0.413938	0	0.357528	HSPA5,IMMP2L,OXA1L,SEC11A,SEC11C,SEC61A1,SEC61B,SEC61G,SEC63,SPCS3,SRP14,SRP54A,SRP68,SRPRB	1
Non-alcoholic fatty liver disease (NAFLD)	47	0.228069	0	0.373259	ADIPOR1,ADIPOR2,AKT2,ATF4,BAX,BCL2L11,BID,CASP3,CASP7,CEBPA,COX6B2,COX6C,COX8B,DDIT3,EIF2AK3,EIF2S1,ERN1,FAS,GSK3A,IL1B,IRS2,JUN,LEPR,MLXIPL,NDUFA1,NDUFA3,NDUFA7,NDUFB11,NDUFB2,NDUFB3,NDUFB4,NDUFB6,NDUFB8,NDUFB9,NDUFS8,NDUFV3,PIK3R1,PIK3R2,PIK3R3,PKLR,RXRA,SOCS3,SREBF1,TNF,TNFRSF1A,UQCRC2,XBP1	1
Vitamin B6 metabolism	2	0.917963	0	0.374127	AOX1,AOX3	1
Selenocompound metabolism	6	0.592344	0	0.416139	CCBL1,CCBL2,CTH,INMT,PAPSS1,SCLY	1
Drug metabolism - cytochrome P450	19	0.344773	0	0.424109	ADH1,ADH4,ADH5,ADH7,AOX1,AOX3,FMO1,FMO2,FMO5,GSTA3,GSTK1,GSTP1,GSTP2,GSTT1,MAOB,MGST2,MGST3,UGT1A6B,UGT2B34	1
N-Glycan biosynthesis	18	0.34773	0	0.462333	ALG12,ALG13,ALG2,ALG6,DAD1,DOLPP1,DPAGT1,DPM1,DPM2,DPM3,MAN1B1,MAN2A1,MGAT1,MGAT2,MOGS,RPN1,ST6GAL1,STT3A	1
RNA transport	40	-0.237943	0	0.462333	AAAS,CYFIP1,DDX39B,EIF1,EIF2B1,EIF2B3,EIF2S1,EIF3A,EIF3B,EIF3J1,EIF4A2,EIF4E2,EIF4EBP1,EIF4G1,ELAC1,FXR1,FXR2,GEMIN5,GEMIN6,KPNB1,MAGOHB,NCBP2,NDC1,NUP205,NUP210,NUP35,NUP43,NUP54,PABPC1,PABPC4,POP1,POP5,PRMT5,RAN,RPP21,THOC2,THOC7,TPR,UBE2I,XPOT	0
Synthesis and degradation of ketone bodies	4	0.690951	0	0.462333	BDH1,BDH2,HMGCS1,OXCT1	1
Staphylococcus aureus infection	14	0.387875	0	0.489143	C1S1,C1S2,C4B,CFB,CFH,CFI,DSG1C,FGG,ITGAL,ITGAM,MASP1,MBL1,MBL2,PLG	1
Pantothenate and CoA biosynthesis	6	0.570164	0	0.50174	COASY,DPYS,ENPP1,ENPP3,UPB1,VNN1	1
Viral carcinogenesis	55	0.199236	0	0.50174	ACTN1,ACTN4,ATF4,ATF6B,BAX,CASP3,CCND3,CDKN1A,CHD4,CREB3,CREB3L2,CREB5,GTF2A2,GTF2B,GTF2E1,H2-Q10,H2-Q7,H2-T10,H2-T22,H2-T9,HDAC11,HDAC7,HIST1H2BA,HIST1H2BB,HIST1H2BC,HIST1H2BE,HIST1H2BM,HIST1H4C,HIST1H4D,HIST1H4I,HIST1H4J,HIST1H4K,HIST2H4,HIST4H4,IKBKG,IRF7,JAK3,JUN,KRAS,MAPKAPK2,NRAS,PIK3R1,PIK3R2,PIK3R3,PRKX,RASA2,RBL2,SND1,SNW1,STAT5A,STAT5B,TRAF3,TRAF5,UBR4,YWHAZ	1
Neurotrophin signaling pathway	30	-0.265595	0	0.514526	AKT2,ATF4,BAX,BRAF,CALM1,CAMK2B,CAMK2D,CRKL,FRS2,IRAK1,IRAK2,JUN,KIDINS220,KRAS,MAP2K7,MAPK13,MAPK14,MAPKAPK2,NRAS,PDPK1,PIK3R1,PIK3R2,PIK3R3,RAF1,RAP1A,RAPGEF1,SH2B1,SH2B2,SHC1,TRAF6	0
Metabolism of xenobiotics by cytochrome P450	15	0.365598	0	0.560075	ADH1,ADH4,ADH5,ADH7,CBR1,GSTA3,GSTK1,GSTP1,GSTP2,GSTT1,HSD11B1,MGST2,MGST3,UGT1A6B,UGT2B34	1
ABC transporters	19	0.324884	0	0.571478	ABCA17,ABCA2,ABCA3,ABCA6,ABCA7,ABCA8A,ABCA8B,ABCA9,ABCB10,ABCB11,ABCB4,ABCB9,ABCC1,ABCC10,ABCC3,ABCC6,ABCD2,ABCG4,ABCG8	1
Fatty acid metabolism	21	-0.305489	0	0.61171	ACACB,ACSL1,ACSL3,ACSL4,CPT1A,CPT1B,CPT1C,EHHADH,ELOVL2,ELOVL5,FADS1,FADS2,FASN,HADH,HADHB,HSD17B12,MCAT,PECR,SCD1,SCD3,SCD4	0
Glyoxylate and dicarboxylate metabolism	12	0.398943	0	0.61171	ACO1,ACO2,CAT,GCSH,GLUL,GRHPR,HAO1,HYI,MDH1,PCCB,PGP,SHMT1	1
Alzheimer's disease	44	-0.212354	0	0.620769	ADAM17,APH1C,ATP5C1,ATP5F1,ATP5G3,ATP5O,BACE1,BID,CACNA1D,CACNA1F,CALM1,CAPN1,CAPN2,CASP3,CASP7,COX6B2,COX6C,COX8B,EIF2AK3,ERN1,FAS,IL1B,LPL,LRP1,MME,NDUFA1,NDUFA3,NDUFA7,NDUFB11,NDUFB2,NDUFB3,NDUFB4,NDUFB6,NDUFB8,NDUFB9,NDUFS8,NDUFV3,PLCB3,PLCB4,PPP3R1,PSENEN,TNF,TNFRSF1A,UQCRC2	0
ErbB signaling pathway	26	-0.273712	0	0.620769	AKT2,ARAF,BRAF,CAMK2B,CAMK2D,CDKN1A,CRKL,EGFR,EIF4EBP1,ERBB3,JUN,KRAS,MAP2K4,MAP2K7,NRAS,NRG4,PAK2,PAK4,PIK3R1,PIK3R2,PIK3R3,PRKCA,RAF1,SHC1,STAT5A,STAT5B	0
Citrate cycle (TCA cycle)	15	-0.353632	0	0.645287	ACLY,ACO1,ACO2,DLAT,DLST,FH1,IDH1,IDH3A,MDH1,OGDH,PCK1,PCK2,PDHB,SUCLA2,SUCLG2	0
Mismatch repair	9	0.442382	0	0.708121	MSH2,MSH6,POLD1,POLD2,RFC2,RFC3,RFC5,RPA1,RPA3	1
Nitrogen metabolism	6	0.534656	0	0.708121	CAR5A,CAR7,CAR8,CPS1,GLUD1,GLUL	1
2-Oxocarboxylic acid metabolism	6	-0.524206	0	0.71111	ACO1,ACO2,GOT1,GPT2,IDH1,IDH3A	0
Butanoate metabolism	11	0.398067	0	0.71111	AACS,ABAT,ACSM1,ACSM5,BDH1,BDH2,EHHADH,HADH,HMGCS1,L2HGDH,OXCT1	1
Chagas disease (American trypanosomiasis)	30	-0.244266	0	0.71111	AKT2,CALR,CFLAR,CHUK,FAS,GNA14,GNA15,GNAI1,GNAI3,GNAS,IKBKG,IL1B,IRAK1,JUN,MAP2K4,MAPK13,MAPK14,PIK3R1,PIK3R2,PIK3R3,PLCB3,PLCB4,PPP2CA,PPP2R1A,TGFBR1,TGFBR2,TLR9,TNF,TNFRSF1A,TRAF6	0
Huntington's disease	41	-0.21087	0	0.71111	AP2A1,AP2S1,ATP5C1,ATP5F1,ATP5G3,ATP5O,BAX,CASP3,COX6B2,COX6C,COX8B,CREB3,CREB3L2,CREB5,DCTN4,DLG4,DNAIC1,DNAL4,GPX1,NDUFA1,NDUFA3,NDUFA7,NDUFB11,NDUFB2,NDUFB3,NDUFB4,NDUFB6,NDUFB8,NDUFB9,NDUFS8,NDUFV3,PLCB3,PLCB4,POLR2E,POLR2H,POLR2I,PPARG,PPARGC1A,SOD1,SOD2,UQCRC2	0
Long-term depression	16	-0.330346	0	0.71111	ARAF,BRAF,GNA13,GNAI1,GNAI3,GNAS,GUCY1B2,IGF1R,KRAS,NRAS,PLCB3,PLCB4,PPP2CA,PPP2R1A,PRKCA,RAF1	0
Maturity onset diabetes of the young	7	0.490462	0	0.71111	BHLHA15,FOXA2,GCK,HNF1B,HNF4A,PKLR,SLC2A2	1
Notch signaling pathway	9	-0.435766	0	0.71111	ADAM17,APH1C,DTX3,DTX4,NOTCH2,NUMB,PSENEN,RFNG,SNW1	0
Tryptophan metabolism	19	0.306751	0	0.71111	ACMSD,ALDH2,ALDH7A1,AOX1,AOX3,CAT,CCBL1,CCBL2,DDC,EHHADH,GCDH,HAAO,HADH,IDO2,INMT,KMO,KYNU,MAOB,OGDH	1
Biosynthesis of amino acids	29	-0.247484	0	0.714723	ACO1,ACO2,ALDH7A1,ALDOA,ALDOB,ARG1,ASL,ASS1,CPS1,CTH,ENO1,ENO1B,ENO3,GLUL,GOT1,GPT2,IDH1,IDH3A,MAT1A,PFKL,PKLR,PRPS1,PRPS2,PSPH,PYCRL,RPE,SHMT1,TAT,TPI1	0
Butirosin and neomycin biosynthesis	2	0.841253	0	0.733313	GCK,HK3	1
Biotin metabolism	2	-0.826976	0	0.853238	BTD,HLCS	0
Fatty acid elongation	9	-0.418836	0	0.853238	ACOT1,ACOT2,ACOT4,ACOT5,ELOVL2,ELOVL5,HADH,HADHB,HSD17B12	0
Regulation of autophagy	10	0.397225	0	0.861205	ATG10,ATG13,ATG14,ATG16L2,ATG3,ATG4A,ATG4C,ATG7,GABARAPL1,ULK2	1
Ascorbate and aldarate metabolism	5	0.544136	0	0.87985	ALDH2,ALDH7A1,RGN,UGT1A6B,UGT2B34	1
Alanine, aspartate and glutamate metabolism	17	-0.304919	0	0.897133	ABAT,ACY3,ADSL,ALDH4A1,ASL,ASNS,ASS1,CAD,CPS1,GFPT1,GLS2,GLUD1,GLUL,GOT1,GPT2,NIT2,PPAT	0
Wnt signaling pathway	36	-0.212385	0	0.897133	APC,APC2,CACYBP,CAMK2B,CAMK2D,CCND3,CSNK1A1,CSNK2A2,CTNNB1,DAAM1,DKK4,FRAT1,FZD8,GPC4,JUN,LRP5,LRP6,NFATC3,NFATC4,NKD1,NKD2,PLCB3,PLCB4,PPARD,PPP3R1,PRKCA,PRKX,RAC3,ROCK2,SFRP5,SIAH1A,SKP1A,TCF7L1,VANGL2,WNT5A,WNT9A	0
Lysine degradation	19	-0.287031	0	0.898246	AASS,ALDH2,ALDH7A1,BBOX1,COLGALT1,DLST,DOT1L,EHHADH,GCDH,HADH,OGDH,PIPOX,PLOD1,SETD1B,SETD2,SETD7,SETDB2,SUV39H2,TMLHE	0
Oocyte meiosis	21	-0.273489	0	0.898246	ANAPC1,ANAPC11,ANAPC13,ANAPC4,ANAPC5,ANAPC7,CALM1,CAMK2B,CAMK2D,IGF1R,PPP1CA,PPP1CC,PPP2CA,PPP2R1A,PPP2R5C,PPP3R1,PRKX,SKP1A,SMC1A,SMC3,YWHAZ	0
RNA degradation	24	-0.257306	0	0.898246	BTG1,BTG1-PS2,BTG3,C1D,CNOT10,CNOT8,DCPS,DIS3L,ENO1,ENO1B,ENO3,EXOSC3,EXOSC8,EXOSC9,HSPA9,LSM1,LSM3,LSM6,PABPC1,PABPC4,PNPT1,WDR61,XRN1,XRN2	0
Wiki Pathways	Hits	Score	Expected Score	P-value	Info	Regulation_direction (1: HFoleic > Ref; 0: HFoleic < Ref)
Cholesterol Biosynthesis	14	0.88934	0	4.53305e-11	CYP51,FDFT1,FDPS,HMGCR,HMGCS1,IDI1,LSS,MSMO1,MVD,MVK,NSDHL,PMVK,SC5D,SQLE	1
PPAR signaling pathway	32	-0.556897	0	1.93171e-07	ACSL1,ACSL3,ACSL4,ANGPTL4,APOA5,CD36,CPT1A,CPT1B,CPT1C,CYP4A10,CYP4A12A,CYP4A12B,CYP4A14,CYP4A31,CYP7A1,DBI,EHHADH,FABP3,FADS2,GK,LPL,PCK1,PCK2,PDPK1,PPARD,PPARG,RXRA,SCD1,SCD3,SCD4,SLC27A1,SLC27A5	0
Cytoplasmic Ribosomal Proteins	21	-0.51785	0	0.00149617	GM5481,GM5621,GM6109,RPL10A,RPL12,RPL13,RPL17,RPL18,RPL3,RPL30,RPL36,RPL39,RPL41,RPL6,RPS10,RPS13,RPS16,RPS20,RPS24,RPS5,RPS7	0
Retinol metabolism	14	0.60007	0	0.00282958	ABCG8,ADH1,ADH4,ALDH1A1,BCO2,CD36,CYP26A1,DHRS3,LPL,LRAT,RARA,RDH10,RDH12,RXRA	1
mRNA processing	123	-0.21071	0	0.00350672	ABCB4,ACO1,ADAR,AKAP17B,ANKRD33B,BCLAF1,BRCA1,BRWD1,CDC40,CFB,CIRBP,CLASRP,CLK3,CSTF1,CSTF3,CYP4F18,DAZAP1,DDX1,DDX19B,DDX39B,DDX5,DICER1,DIS3L2,DNAJC8,EIF2D,EIF3B,EIF4A2,EIF4E2,ELAVL4,ELMOD3,ENOX2,ERAL1,ESRP2,EWSR1,EXOSC8,EXOSC9,FUS,FXR1,FXR2,G3BP1,GGCX,HNRNPA0,HNRNPA1,HNRNPA3,HNRNPC,HNRNPD,HNRNPDL,HNRNPF,HNRNPH2,HNRNPL,IMP3,LSM1,LTV1,MATR3,MBNL1,MSI2,MYEF2,NCBP2,OAS1B,PABPC1,PABPC4,PABPN1,PAPOL…	0
Nuclear receptors in lipid metabolism and toxicity	11	0.611346	0	0.013838	ABCB11,ABCB4,ABCC3,ABCD2,CYP26A1,CYP2B10,CYP7A1,NR1I3,PPARD,PPARG,RARA	1
Primary Focal Segmental Glomerulosclerosis FSGS	19	-0.447087	0	0.0376338	CAMK2B,CD80,CDKN1A,CTNNB1,CTSL,DAG1,FAT1,IRF6,ITGB3,ITGB4,KIRREL3,LAMA5,LMX1B,LRP5,LRP6,MME,SYNPO,TLN1,UTRN	0
Hypothetical Network for Drug Addiction	3	-0.916667	0	0.0673585	CAMK2B,PPA1,TERF2IP	0
Amino Acid metabolism	43	-0.286913	0	0.068463	ACLY,ACO2,ADH1,ADH4,ADH5,ADH7,ALDH1A1,ALDH7A1,ARG1,ASL,ASNS,ASS1,BHMT,CAD,CPS1,CTH,DDC,DLST,EHHADH,EPRS,FH1,GCLM,GLUD1,GLUL,GOT1,GPT2,HADH,HAL,HIBADH,IARS,IDH1,MCCC1,MDH1,ODC1,OGDH,P4HA2,PCK1,PDK4,SDS,SMS,SRM,TAT,WARS	0
Alanine and aspartate metabolism	4	-0.833937	0	0.0705771	ABAT,ASL,ASS1,GOT1	0
Electron Transport Chain	25	-0.350407	0	0.11884	ATP5C1,ATP5F1,ATP5G3,ATP5J2,ATP5K,ATP5L,ATP5O,COX6C,ND1,ND5,ND6,NDUFA1,NDUFA3,NDUFA7,NDUFB2,NDUFB3,NDUFB4,NDUFB6,NDUFB8,NDUFB9,NDUFS8,NDUFV3,SCO1,SLC25A14,UQCRC2	0
PluriNetWork	66	-0.220625	0	0.11884	ACVR1,APC,ARID3B,BRCA1,CABIN1,CAD,CASP3,CDKN1A,CHD4,CTNNB1,DGKA,DNMT3B,E130012A19RIK,ELP4,ERCC5,ETV5,EWSR1,EZH1,FGFR1,GADD45A,GATAD2A,GATAD2B,H3F3B,HIF1A,JADE1,KLF4,KPNB1,LIFR,LRP5,MBD2,MBD3,MEF2D,MYCN,NEDD4L,NKD1,NME2,P4HA1,PAF1,PBRM1,PIAS2,PIM3,POU2F1,PPP2R1A,PTEN,PTPRS,RAF1,RBBP4,RBL2,RCN2,ROCK2,SGK1,SMAD7,SMO,SOCS2,SSRP1,TCF7L1,TET1,TFEB,TGFBR1,THAP11,UBE2I,WDR61,WNT5A,WWP2,XPO4,ZFP281	0
Fatty Acid Beta Oxidation	15	-0.441667	0	0.126286	ACSL1,ACSL3,ACSL4,CHKB,CPT1A,CPT1B,CRAT,GCDH,GK,HADH,HADHB,LPL,PNPLA2,SLC25A20,TPI1	0
TCA Cycle	12	-0.487081	0	0.126849	ACO2,DLAT,DLST,FH1,IDH3A,MDH1,OGDH,PDHB,PDK4,PDP2,SUCLA2,SUCLG2	0
Oxidative phosphorylation	17	-0.408005	0	0.141251	ATP5F1,ATP5G3,ATP5J2,ATP5K,ATP5L,ATP5O,ND1,ND5,ND6,NDUFA3,NDUFA7,NDUFB2,NDUFB6,NDUFB8,NDUFB9,NDUFS8,NDUFV3	0
TGF Beta Signaling Pathway	12	-0.471973	0	0.164624	CTNNB1,FST,INHBA,JUN,SKIL,SMAD5,SMAD7,SMAD9,TGFBR1,TGFBR2,TGFBR3,TNF	0
Complement and Coagulation Cascades	19	0.36967	0	0.213902	C1S1,C4B,C4BP,C6,C8G,CD55,CD55B,CD59A,CFB,CFH,CFI,KLKB1,MASP1,MBL1,PLG,PROS1,SERPIND1,SERPINF2,TFPI	1
SIDS Susceptibility Pathways	9	-0.520842	0	0.219129	C4B,CHRNB2,DDC,GATA2,LMX1B,NR3C1,PPARGC1A,SLC6A4,TNF	0
DNA Replication	12	0.408499	0	0.496459	MCM3,MCM4,ORC3,POLA1,POLD1,POLD2,POLE,RFC2,RFC3,RFC5,RPA1,RPA3	1
ErbB signaling pathway	12	-0.418215	0	0.496459	ARAF,CDKN1A,EGFR,EIF4EBP1,ERBB3,JUN,MAP2K7,NRG4,PAK4,PRKCA,SAMD4B,STAT5A	0
Glucocorticoid & Mineralcorticoid Metabolism	4	0.668781	0	0.496459	CYP17A1,HSD11B1,HSD3B2,HSD3B3	1
Glutathione and one carbon metabolism	15	-0.365812	0	0.496459	AHCY,AMT,BHMT,CHDH,CTH,DNMT3B,GCLC,GCLM,GPX1,GPX3,IDH1,MAT1A,MTHFR,OPLAH,SHMT1	0
Osteoblast	2	0.890262	0	0.496459	FGF23,SLC17A2	1
SREBF and miR33 in cholesterol and lipid homeostasis	6	0.57219	0	0.496459	HMGCR,LDLR,MED15,PPARGC1A,SREBF1,SREBF2	1
Type II interferon signaling (IFNG)	6	0.563126	0	0.496459	GBP2B,HIST2H4,IL1B,IRF1,IRF2,SOCS3	1
Kit Receptor Signaling Pathway	14	0.35989	0	0.705025	CRKL,GRAP,GRB7,PIK3R1,PIK3R2,PRKCA,RAF1,RASA1,SH2B2,SHC1,SPRED1,SPRED2,STAT5A,STAT5B	1
Id Signaling Pathway	8	-0.455355	0	0.840067	CTNNB1,ELK4,IGF1R,PSMD4,RBL2,SMAD5,SREBF1,TCF12	0
Apoptosis Modulation by HSP70	7	0.471416	0	0.899479	AIFM1,BID,CASP3,CASP6,CASP7,FAS,TNFRSF1A	1
Exercise-induced Circadian Regulation	22	0.272007	0	0.899479	ARNTL,AZIN1,BTG1,DNAJA1,ERC2,G0S2,GFRA1,GSTP2,HERPUD1,IDI1,NCOA4,NR1D1,NR1D2,PER1,PER2,PSMA4,PURA,RBPMS,SF3A3,TAB2,UGP2,VAPA	1
GPCRs, Class A Rhodopsin-like	11	0.375728	0	0.899479	ACKR2,ADRA1B,AGTR1A,GPR12,GPR19,GPR27,LTB4R1,MAS1,OPRM1,SSTR5,SUCNR1	1
IL-9 Signaling Pathway	8	0.448928	0	0.899479	IRS2,JAK3,PIK3R1,SHC1,SOCS3,STAT5A,STAT5B,TYK2	1
Notch Signaling Pathway	8	-0.435673	0	0.899479	ADAM17,DTX3,DTX4,NOTCH2,NUMB,RFNG,SNW1,TNF	0
Orphan GPCRs	3	-0.687127	0	0.899479	GPR107,GPR137B,SLC52A2	0
Oxidation by Cytochrome P450	10	0.391782	0	0.899479	CYB5A,CYB5B,CYP17A1,CYP26A1,CYP2R1,CYP2U1,CYP4F18,CYP51,CYP7A1,POR	1
PodNet: protein-protein interactions in the podocyte	80	-0.146641	0	0.899479	ACTB,ACTN4,ADIPOR1,AGTR1A,ANGPTL4,APH1C,ARHGAP24,ARPC4,BAIAP2,BCAR1,BRAF,CAMK2B,CAMK2D,CAPZA1,CASK,CCNI,CDKN1A,CFH,CGN,COL18A1,CTGF,CTNNB1,CTNND1,CTSL,CXXC5,CYP26A1,CYR61,DAG1,DICER1,EFNB1,FAT1,GNE,HIF1A,IGF1R,IGFBP2,ITGB3,ITGB4,KANK2,KHDRBS3,KIRREL3,LAMA5,LASP1,LDB1,LIMS2,LMX1B,MPZ,MYH10,NCKIPSD,NFATC3,NID2,NOTCH2,NRN1,NRP1,P4HA1,PAK2,PALLD,PARD3,PIK3R1,PIK3R2,PKD2,PRKCA,PSENEN,RAB4B,RALGPS1,RAR…	0
Matrix Metalloproteinases	6	-0.491789	0	0.917842	MMP11,MMP14,MMP19,TCF20,TIMP3,TNF	0
Tryptophan metabolism	16	0.309855	0	0.917842	ACMSD,ALDH1A1,ALDH2,AOX1,CAT,DDC,DHCR24,GCDH,HAAO,HADH,INMT,KYNU,MAOB,OGDH,PRMT1,WARS	1
Leptin Insulin Overlap	6	-0.48827	0	0.93174	IRS2,LEPR,PDPK1,PIK3R3,SOCS2,SOCS3	0
Spinal Cord Injury	17	0.296582	0	0.957799	ARG1,CASP3,CCNG1,CD47,CXCL1,GADD45A,IL1B,IL1R1,LTB4R1,NOX4,PLXNA2,PRKCA,ROCK2,RTN4,SLIT1,SOX9,TNF	1
Reactome Pathways	Hits	Score	Expected Score	P-value	Info	Regulation_direction (1: HFoleic > Ref; 0: HFoleic < Ref)
Cholesterol biosynthesis	16	0.725823	0	1.78385e-05	ARV1,CYP51,FDFT1,FDPS,GGPS1,HMGCR,HMGCS1,IDI1,LBR,LSS,MSMO1,MVD,MVK,NSDHL,PMVK,SQLE	1
Activation of gene expression by SREBF (SREBP)	19	0.573218	0	0.00400297	ACACB,CYP51,FASN,FDPS,GGPS1,GPAM,IDI1,LSS,MVD,MVK,NFYB,PMVK,SC5D,SCD1,SCD3,SCD4,SQLE,SREBF1,SREBF2	1
Activated PKN1 stimulates transcription of AR (androgen receptor) regulated genes KLK2 and KLK3	11	0.709475	0	0.00423881	H3F3B,HIST1H3A,HIST1H3C,HIST1H4C,HIST1H4D,HIST1H4I,HIST1H4J,HIST1H4K,HIST2H3B,HIST2H4,HIST4H4	1
SIRT1 negatively regulates rRNA Expression	11	0.709475	0	0.00423881	H3F3B,HIST1H3A,HIST1H3C,HIST1H4C,HIST1H4D,HIST1H4I,HIST1H4J,HIST1H4K,HIST2H3B,HIST2H4,HIST4H4	1
Condensation of Prophase Chromosomes	13	0.646666	0	0.00529842	H3F3B,HIST1H3A,HIST1H3C,HIST1H4C,HIST1H4D,HIST1H4I,HIST1H4J,HIST1H4K,HIST2H3B,HIST2H4,HIST4H4,NCAPD3,SMC2	1
Metallothioneins bind metals	2	-0.998295	0	0.00529842	MT1,MT2	0
HDMs demethylate histones	17	0.558886	0	0.00800311	ARID5B,HIST1H3A,HIST1H3C,HIST1H4C,HIST1H4D,HIST1H4I,HIST1H4J,HIST1H4K,HIST2H3B,HIST2H4,HIST4H4,JMJD6,KDM1B,KDM2A,KDM2B,KDM5A,KDM5D	1
NoRC negatively regulates rRNA expression	31	0.42356	0	0.00800311	DNMT3B,H2AFV,H2AFX,H3F3B,HIST1H2AB,HIST1H2AE,HIST1H2AF,HIST1H2AG,HIST1H2AH,HIST1H2AN,HIST1H2BA,HIST1H2BB,HIST1H2BC,HIST1H2BE,HIST1H2BM,HIST1H3A,HIST1H3C,HIST1H4C,HIST1H4D,HIST1H4I,HIST1H4J,HIST1H4K,HIST2H3B,HIST2H4,HIST3H2A,HIST4H4,MBD2,POLR1A,POLR1B,RBBP4,SAP30	1
Formation of the beta-catenin:TCF transactivating complex	14	0.586184	0	0.0153093	CTNNB1,H3F3B,HIST1H3A,HIST1H3C,HIST1H4C,HIST1H4D,HIST1H4I,HIST1H4J,HIST1H4K,HIST2H3B,HIST2H4,HIST4H4,PYGO2,TLE3	1
Meiotic Recombination	30	0.412647	0	0.0153093	BLM,BRCA1,H2AFV,H2AFX,H3F3B,HIST1H2AB,HIST1H2AE,HIST1H2AF,HIST1H2AG,HIST1H2AH,HIST1H2AN,HIST1H2BA,HIST1H2BB,HIST1H2BC,HIST1H2BE,HIST1H2BM,HIST1H3A,HIST1H3C,HIST1H4C,HIST1H4D,HIST1H4I,HIST1H4J,HIST1H4K,HIST2H3B,HIST2H4,HIST3H2A,HIST4H4,RPA1,RPA3,TOP3A	1
PRC2 methylates histones and DNA	14	0.586184	0	0.0153093	AEBP2,DNMT3B,H3F3B,HIST1H3A,HIST1H3C,HIST1H4C,HIST1H4D,HIST1H4I,HIST1H4J,HIST1H4K,HIST2H3B,HIST2H4,HIST4H4,RBBP4	1
Deposition of new CENPA-containing nucleosomes at the centromere	11	0.63155	0	0.0294298	CENPK,CENPO,HIST1H4C,HIST1H4D,HIST1H4I,HIST1H4J,HIST1H4K,HIST2H4,HIST4H4,RBBP4,STRA13	1
Formation of a pool of free 40S subunits	20	-0.478075	0	0.0314534	EIF3A,EIF3B,EIF3J1,EIF3K,RPL10A,RPL12,RPL13,RPL18,RPL3,RPL30,RPL36,RPL36AL,RPL6,RPS10,RPS13,RPS16,RPS20,RPS24,RPS5,RPS9	0
HATs acetylate histones	24	0.435667	0	0.0340089	HAT1,HIST1H2BA,HIST1H2BB,HIST1H2BC,HIST1H2BE,HIST1H2BM,HIST1H3A,HIST1H3C,HIST1H4C,HIST1H4D,HIST1H4I,HIST1H4J,HIST1H4K,HIST2H3B,HIST2H4,HIST4H4,JADE1,KANSL1,KANSL3,KAT6B,MEAF6,MSL1,MSL2,MSL3	1
RNA Polymerase I Promoter Opening	13	0.56953	0	0.0413753	H3F3B,HIST1H3A,HIST1H3C,HIST1H4C,HIST1H4D,HIST1H4I,HIST1H4J,HIST1H4K,HIST2H3B,HIST2H4,HIST4H4,MBD2,UBTF	1
Synthesis of epoxy (EET) and dihydroxyeicosatrienoic acids (DHET)	7	0.743814	0	0.0413753	CYP2C29,CYP2C37,CYP2C38,CYP2C50,CYP2C54,CYP2J5,CYP2J8	1
Synthesis of Ketone Bodies	3	0.940963	0	0.0961344	AACS,BDH1,BDH2	1
Meiotic Synapsis	37	0.329651	0	0.101452	BRCA1,H2AFV,H2AFX,H3F3B,HIST1H2AB,HIST1H2AE,HIST1H2AF,HIST1H2AG,HIST1H2AH,HIST1H2AN,HIST1H2BA,HIST1H2BB,HIST1H2BC,HIST1H2BE,HIST1H2BM,HIST1H3A,HIST1H3C,HIST1H4C,HIST1H4D,HIST1H4I,HIST1H4J,HIST1H4K,HIST2H3B,HIST2H4,HIST3H2A,HIST4H4,LMNA,LMNB1,POT1A,SMC1A,SMC3,STAG2,SUN2,SYNE1,SYNE2,TERF2IP,UBE2I	1
Packaging Of Telomere Ends	10	0.6	0	0.118685	HIST1H3A,HIST1H4C,HIST1H4D,HIST1H4I,HIST1H4J,HIST1H4K,HIST2H4,HIST4H4,POT1A,TERF2IP	1
Nonsense Mediated Decay (NMD) enhanced by the Exon Junction Complex (EJC)	21	-0.422397	0	0.131201	EIF4G1,NCBP2,PABPC1,PPP2CA,PPP2R1A,RPL10A,RPL12,RPL13,RPL18,RPL3,RPL30,RPL36,RPL36AL,RPL6,RPS10,RPS13,RPS16,RPS20,RPS24,RPS5,RPS9	0
L13a-mediated translational silencing of Ceruloplasmin expression	24	-0.394723	0	0.134642	EIF2S1,EIF3A,EIF3B,EIF3J1,EIF3K,EIF4A2,EIF4G1,PABPC1,RPL10A,RPL12,RPL13,RPL18,RPL3,RPL30,RPL36,RPL36AL,RPL6,RPS10,RPS13,RPS16,RPS20,RPS24,RPS5,RPS9	0
Mineralocorticoid biosynthesis	2	0.980183	0	0.141224	HSD3B2,HSD3B3	1
Synthesis of (16-20)-hydroxyeicosatetraenoic acids (HETE)	7	0.686921	0	0.141224	CYP2C29,CYP2C37,CYP2C38,CYP2C50,CYP2C54,CYP2U1,CYP4A14	1
Aflatoxin activation and detoxification	11	-0.558827	0	0.151441	ACY3,CYP2A12,CYP3A11,CYP3A16,CYP3A25,CYP3A41A,CYP3A57,CYP3A59,DPEP1,MGST2,MGST3	0
GTP hydrolysis and joining of the 60S ribosomal subunit	23	-0.390997	0	0.18016	EIF2S1,EIF3A,EIF3B,EIF3J1,EIF3K,EIF4A2,EIF4G1,RPL10A,RPL12,RPL13,RPL18,RPL3,RPL30,RPL36,RPL36AL,RPL6,RPS10,RPS13,RPS16,RPS20,RPS24,RPS5,RPS9	0
Nonhomologous End-Joining (NHEJ)	15	0.45812	0	0.3263	H2AFX,HIST1H3A,HIST1H4C,HIST1H4D,HIST1H4I,HIST1H4J,HIST1H4K,HIST2H4,HIST4H4,LIG4,RNF168,RNF8,TDP2,TRP53BP1,UBE2N	1
DNA Damage/Telomere Stress Induced Senescence	11	0.52723	0	0.327583	CDKN1A,HIST1H3A,HIST1H4C,HIST1H4D,HIST1H4I,HIST1H4J,HIST1H4K,HIST2H4,HIST4H4,POT1A,TERF2IP	1
Nonsense Mediated Decay (NMD) independent of the Exon Junction Complex (EJC)	19	-0.407118	0	0.332141	EIF4G1,NCBP2,PABPC1,RPL10A,RPL12,RPL13,RPL18,RPL3,RPL30,RPL36,RPL36AL,RPL6,RPS10,RPS13,RPS16,RPS20,RPS24,RPS5,RPS9	0
RA biosynthesis pathway	16	0.439063	0	0.345605	ADH1,ADH4,AKR1C14,AKR1C20,AKR1C6,AKR1CL,ALDH1A1,BC089597,DHRS3,DHRS4,RDH1,RDH10,RDH11,RDH13,RDH7,RDH9	1
Synthesis of PE	5	-0.733049	0	0.374466	CHKB,ETNK2,ETNPPL,LPIN2,PHOSPHO1	0
Intraflagellar transport	12	0.49322	0	0.400505	DYNLL2,HSPB11,IFT122,IFT27,IFT46,KIFAP3,TTC21B,TUBA1B,TUBA1C,TUBA4A,TUBB4B,WDR34	1
Scavenging by Class A Receptors	2	0.959727	0	0.400505	CALR,HSP90B1	1
p53-Dependent G1 DNA Damage Response	1	-0.998509	0	0.401874	CDKN1A	0
RMTs methylate histone arginines	23	0.361078	0	0.403544	ARID1A,ARID2,HIST1H2AA,HIST1H2AB,HIST1H2AE,HIST1H2AF,HIST1H2AG,HIST1H2AH,HIST1H2AN,HIST1H3A,HIST1H3C,HIST1H4C,HIST1H4D,HIST1H4I,HIST1H4J,HIST1H4K,HIST2H3B,HIST2H4,HIST3H2A,HIST4H4,PRMT1,PRMT7,SMARCC2	1
Formation of the ternary complex, and subsequently, the 43S complex	12	-0.487508	0	0.414212	EIF2S1,EIF3A,EIF3B,EIF3J1,EIF3K,RPS10,RPS13,RPS16,RPS20,RPS24,RPS5,RPS9	0
SRP-dependent cotranslational protein targeting to membrane	19	-0.392835	0	0.414212	RPL10A,RPL12,RPL13,RPL18,RPL3,RPL30,RPL36,RPL36AL,RPL6,RPS10,RPS13,RPS16,RPS20,RPS24,RPS5,RPS9,SRP14,SRP54A,SRP68	0
Mitochondrial translation termination	26	0.336656	0	0.420346	AURKAIP1,CHCHD1,GFM2,MRPL1,MRPL14,MRPL17,MRPL2,MRPL27,MRPL37,MRPL38,MRPL39,MRPL44,MRPL48,MRPL49,MRPL50,MRPS12,MRPS14,MRPS15,MRPS18C,MRPS22,MRPS25,MRPS26,MRPS27,MRPS31,MRPS36,MRRF	1
PKMTs methylate histone lysines	21	0.371814	0	0.420346	AEBP2,ATF7IP,DOT1L,DPY30,HIST1H3A,HIST1H3C,HIST1H4C,HIST1H4D,HIST1H4I,HIST1H4J,HIST1H4K,HIST2H3B,HIST2H4,HIST4H4,RBBP4,SETD1B,SETD2,SETD7,SETDB2,SMYD2,SMYD3	1
Trafficking of AMPA receptors	3	-0.872336	0	0.420346	AKAP5,CAMK2B,DLG4	0
Citric acid cycle (TCA cycle)	8	-0.570141	0	0.538087	ACO2,DLST,FH1,IDH3A,NNT,OGDH,SUCLA2,SUCLG2	0
Methylation	6	-0.634144	0	0.689174	AHCY,AS3MT,COMT,GM4737,MAT1A,NNMT	0
Oxidative Stress Induced Senescence	22	0.345583	0	0.69695	CDKN2C,H3F3B,HIST1H3A,HIST1H3C,HIST1H4C,HIST1H4D,HIST1H4I,HIST1H4J,HIST1H4K,HIST2H3B,HIST2H4,HIST4H4,JUN,MAP2K4,MAP2K7,MAPK14,MAPKAPK2,MINK1,RBBP4,SCMH1,TXN1,UBB	1
Type I hemidesmosome assembly	4	-0.751439	0	0.69695	DST,ITGB4,LAMB3,PLEC	0
Mitochondrial translation elongation	24	0.330069	0	0.714699	AURKAIP1,CHCHD1,MRPL1,MRPL14,MRPL17,MRPL2,MRPL27,MRPL37,MRPL38,MRPL39,MRPL44,MRPL48,MRPL49,MRPL50,MRPS12,MRPS14,MRPS15,MRPS18C,MRPS22,MRPS25,MRPS26,MRPS27,MRPS31,MRPS36	1
Calnexin/calreticulin cycle	3	0.836743	0	0.757515	CALR,CANX,PDIA3	1
Transcriptional regulation by small RNAs	25	0.320257	0	0.768164	AAAS,AGO1,H3F3B,HIST1H3A,HIST1H3C,HIST1H4C,HIST1H4D,HIST1H4I,HIST1H4J,HIST1H4K,HIST2H3B,HIST2H4,HIST4H4,NDC1,NUP205,NUP210,NUP35,NUP43,NUP54,POLR2E,POLR2H,POLR2I,RAN,TNRC6A,TPR	1
Gluconeogenesis	11	-0.469936	0	0.796104	ALDOA,ALDOB,ENO1,ENO1B,ENO3,GOT1,MDH1,PCK1,SLC25A1,SLC25A12,TPI1	0
Activation of the phototransduction cascade	1	-0.9951	0	0.828866	GNAT1	0
IRS activation	1	-0.994887	0	0.828866	IRS2	0
SOS-mediated signalling	1	-0.994887	0	0.828866	IRS2	0
FGFR3c ligand binding and activation	2	0.923077	0	0.892448	FGF23,FGFR3	1
Phospholipase C-mediated cascade; FGFR3	2	0.923077	0	0.892448	FGF23,FGFR3	1
Chromatin modifying enzymes	3	0.815431	0	0.926658	HIST1H3A,HIST1H3C,HIST2H3B	1
NOD1/2 Signaling Pathway	12	-0.439035	0	0.926658	CHUK,CYLD,IKBKG,IRAK1,IRAK2,MAPK13,MAPK14,NOD1,TAB2,TRAF6,UBB,UBE2N	0
B-WICH complex positively regulates rRNA expression	18	0.361592	0	0.932602	ACTB,CD3EAP,H3F3B,HIST1H3A,HIST1H3C,HIST1H4C,HIST1H4D,HIST1H4I,HIST1H4J,HIST1H4K,HIST2H3B,HIST2H4,HIST4H4,MYBBP1A,POLR1A,POLR1B,POLR2E,POLR2H	1
Unblocking of NMDA receptor, glutamate binding and activation	2	-0.916471	0	0.976499	CAMK2B,DLG4	0
Hormone-sensitive lipase (HSL)-mediated triacylglycerol hydrolysis	1	-0.99297	0	0.988822	FABP3	0
