# Supplementary material for: An Integrated Analysis of miRNA and Gene Expression Changes in Response to an Obesogenic Diet to Explore the Impact of Transgenerational Supplementation with Omega 3 Fatty Acids
Source: Nutrients. 2020 Dec 17;12(12):3864. doi: 10.3390/nu12123864 (PMC7765958; doi:10.3390/nu12123864)
Supplement: Supplementary file 1 [file nutrients-12-03864-s001.zip › nutrients-1027273-supplementary12.22/supp Table 4.xls]

## Sheet: supp Table 4
Pathway overrepresentation analysis of the HFepa vs Reference comparison
Reactome Pathways	Hits	Score	Expected Score	P-value	Info	Regulation_direction (1: HFepa > Ref; 0: HFepa < Ref)
Meiotic Recombination	21	0.549626	0	0.00750234	ATM,BLM,CDK2,H2AFV,H2AFX,H3F3B,HIST1H2AB,HIST1H2BA,HIST1H2BB,HIST1H2BC,HIST1H2BM,HIST1H3A,HIST1H3D,HIST1H4C,HIST1H4D,HIST1H4J,HIST1H4K,HIST2H2BB,HIST2H4,HIST3H2BA,HIST4H4	1
Metallothioneins bind metals	2	-0.997461	0	0.0352413	MT1,MT2	0
Cholesterol biosynthesis	11	0.659048	0	0.0438923	ARV1,CYP51,FDFT1,GGPS1,HMGCS1,IDI1,LBR,MSMO1,MVK,NSDHL,SQLE	1
Deposition of new CENPA-containing nucleosomes at the centromere	8	0.689308	0	0.207753	HIST1H4C,HIST1H4D,HIST1H4J,HIST1H4K,HIST2H4,HIST4H4,RBBP4,RBBP7	1
Recruitment and ATM-mediated phosphorylation of repair and signaling proteins at DNA double strand breaks	19	0.471686	0	0.207753	ATM,BRCC3,EYA1,H2AFX,HERC2,HIST1H3A,HIST1H4C,HIST1H4D,HIST1H4J,HIST1H4K,HIST2H4,HIST4H4,KAT5,MAPK8,PPP5C,RAD50,UBB,UBC,WHSC1	1
Nonhomologous End-Joining (NHEJ)	14	0.525509	0	0.267298	ATM,H2AFX,HERC2,HIST1H3A,HIST1H4C,HIST1H4D,HIST1H4J,HIST1H4K,HIST2H4,HIST4H4,KAT5,RAD50,TDP1,WHSC1	1
Meiotic Synapsis	25	0.37945	0	0.565997	DIDO1,H2AFV,H2AFX,H3F3B,HIST1H2AB,HIST1H2BA,HIST1H2BB,HIST1H2BC,HIST1H2BM,HIST1H3A,HIST1H3D,HIST1H4C,HIST1H4D,HIST1H4J,HIST1H4K,HIST2H2BB,HIST2H4,HIST3H2BA,HIST4H4,POT1A,SMC3,SUN1,SYNE1,SYNE2,TERF2IP	1
Activated PKN1 stimulates transcription of AR (androgen receptor) regulated genes KLK2 and KLK3	9	0.592027	0	0.615952	H3F3B,HIST1H3A,HIST1H3D,HIST1H4C,HIST1H4D,HIST1H4J,HIST1H4K,HIST2H4,HIST4H4	1
Condensation of Prophase Chromosomes	9	0.592027	0	0.615952	H3F3B,HIST1H3A,HIST1H3D,HIST1H4C,HIST1H4D,HIST1H4J,HIST1H4K,HIST2H4,HIST4H4	1
Packaging Of Telomere Ends	9	0.592027	0	0.615952	HIST1H3A,HIST1H4C,HIST1H4D,HIST1H4J,HIST1H4K,HIST2H4,HIST4H4,POT1A,TERF2IP	1
Ligand-receptor interactions	2	0.968581	0	0.62227	HHIP,PTCH1	1
NoRC negatively regulates rRNA expression	26	0.354751	0	0.62227	DNMT3B,H2AFV,H2AFX,H3F3B,HDAC1,HIST1H2AB,HIST1H2BA,HIST1H2BB,HIST1H2BC,HIST1H2BM,HIST1H3A,HIST1H3D,HIST1H4C,HIST1H4D,HIST1H4J,HIST1H4K,HIST2H2BB,HIST2H4,HIST3H2BA,HIST4H4,POLR1A,POLR1B,POLR1E,RBBP4,RBBP7,SAP30	1
Synthesis of bile acids and bile salts via 27-hydroxycholesterol	4	0.828199	0	0.62227	AKR1C14,AKR1C20,AKR1C6,NCOA1	1
Fatty Acyl-CoA Biosynthesis	2	-0.96636	0	0.646427	SCD1,SCD3	0
HATs acetylate histones	24	0.358581	0	0.781158	HIST1H2BA,HIST1H2BB,HIST1H2BC,HIST1H2BM,HIST1H3A,HIST1H3D,HIST1H4C,HIST1H4D,HIST1H4J,HIST1H4K,HIST2H2BB,HIST2H4,HIST3H2BA,HIST4H4,JADE1,KANSL1,KANSL3,KAT7,MCRS1,MEAF6,MSL3L2,NCOA1,OGT,RBBP7	1
DNA Damage/Telomere Stress Induced Senescence	14	0.448277	0	0.931141	ATM,CDK2,CDKN1A,HIST1H3A,HIST1H4C,HIST1H4D,HIST1H4J,HIST1H4K,HIST2H4,HIST4H4,KAT5,POT1A,RAD50,TERF2IP	1
Ethanol oxidation	3	0.872381	0	0.931141	ACSS2,ADH4,ALDH1A1	1
G2/M DNA damage checkpoint	16	0.421641	0	0.931141	ATM,ATR,ATRIP,BRCC3,H2AFX,HERC2,HIST1H3A,HIST1H4C,HIST1H4D,HIST1H4J,HIST1H4K,HIST2H4,HIST4H4,KAT5,RAD50,WHSC1	1
HDMs demethylate histones	14	0.447891	0	0.931141	ARID5B,HIST1H3A,HIST1H3D,HIST1H4C,HIST1H4D,HIST1H4J,HIST1H4K,HIST2H4,HIST4H4,JMJD6,KDM2A,KDM2B,KDM3A,KDM5B	1
KEGG Pathways	Hits	Score	Expected Score	P-value	Info	Regulation_direction
Systemic lupus erythematosus	25	0.49913	0	0.00266175	ACTN1,C1S1,C1S2,CD86,GM14478,GM14484,H2AFV,H2AFX,H3F3B,HIST1H2AB,HIST1H2BA,HIST1H2BB,HIST1H2BC,HIST1H2BM,HIST1H3A,HIST1H3D,HIST1H4C,HIST1H4D,HIST1H4J,HIST1H4K,HIST2H2BB,HIST2H4,HIST3H2BA,HIST4H4,SNRPD3	1
Adipocytokine signaling pathway	22	-0.485395	0	0.00681754	ACACB,ACSL4,ACSL5,ADIPOR2,CHUK,CPT1A,CPT1C,G6PC,G6PC3,IRS2,JAK2,LEPR,MAPK8,NFKBIA,PCK1,PCK2,PPARGC1A,PRKAG2,RXRG,SLC2A1,SLC2A4,TRAF2	0
Cysteine and methionine metabolism	12	-0.637934	0	0.00681754	AHCYL2,BHMT,CTH,DNMT3B,GOT1,LDHB,MAT1A,MAT2A,SDS,SDSL,SMS,TAT	0
Steroid biosynthesis	7	0.795159	0	0.00681754	CYP51,EBP,FDFT1,MSMO1,NSDHL,SC5D,SQLE	1
PPAR signaling pathway	20	-0.450926	0	0.0565648	ACOX3,ACSL4,ACSL5,APOA5,CPT1A,CPT1C,FABP3,FABP5,LPL,PCK1,PCK2,PPARD,RXRG,SCD1,SCD3,SCP2,SLC27A1,SLC27A4,SLC27A5,UBC	0
Chemical carcinogenesis	14	0.52098	0	0.0685323	ADH4,ARNT,CCBL1,CCBL2,CYP2C29,CYP3A25,GSTA3,GSTM2,GSTM6,HSD11B1,MGST3,UGT1A6B,UGT2B36,UGT2B38	1
Protein processing in endoplasmic reticulum	31	0.351078	0	0.0737607	CANX,DAD1,DDIT3,DERL2,DNAJA1,DNAJB1,DNAJB2,ERN1,ERP29,HERPUD1,HSP90AA1,HSP90AB1,HSPA1A,HSPA1B,HSPA4L,HSPA8,HSPH1,HYOU1,MAN1A,MAP2K7,MAPK8,MBTPS2,NFE2L2,PARK2,SEL1L,SKP1A,STT3A,TRAF2,UBE4B,VCP,YOD1	1
Retinol metabolism	11	0.572681	0	0.0737607	ADH4,ALDH1A1,AOX3,CYP2C29,CYP3A25,DHRS4,HSD17B6,LRAT,UGT1A6B,UGT2B36,UGT2B38	1
Oxidative phosphorylation	14	-0.502071	0	0.0850606	ATP5G3,ATP5J2,COX11,COX8B,LHPP,ND1,ND4L,ND5,NDUFA7,NDUFB2,NDUFB4,NDUFB8,NDUFB9,PPA1	0
Biosynthesis of amino acids	18	-0.411111	0	0.246669	ACO1,ACO2,ALDH18A1,ARG1,ASL,CPS1,CTH,GLUL,GOT1,GPT,GPT2,IDH1,IDH3A,MAT1A,MAT2A,PSPH,RPE,TAT	0
Butirosin and neomycin biosynthesis	1	0.998731	0	0.246669	GCK	1
ABC transporters	8	0.587838	0	0.267699	ABCA8A,ABCA9,ABCB10,ABCB11,ABCB8,ABCC2,ABCC3,ABCD2	1
Maturity onset diabetes of the young	4	0.773896	0	0.34774	FOXA2,GCK,HHEX,HNF4A	1
Complement and coagulation cascades	15	0.425685	0	0.348514	C1S1,C1S2,CD55,CD55B,CD59A,CD59B,CFB,CFH,CFI,F3,MBL2,PLG,PROC,SERPIND1,TFPI	1
Glycine, serine and threonine metabolism	8	-0.561725	0	0.374841	BHMT,CTH,GLDC,MAOB,PSPH,SDS,SDSL,SRR	0
Metabolism of xenobiotics by cytochrome P450	9	0.530322	0	0.374841	ADH4,GSTA3,GSTM2,GSTM6,HSD11B1,MGST3,UGT1A6B,UGT2B36,UGT2B38	1
Alzheimer's disease	18	-0.378894	0	0.375252	ADAM17,APH1C,ATP5G3,COX8B,ERN1,IL1B,ITPR1,LPL,NDUFA7,NDUFB2,NDUFB4,NDUFB8,NDUFB9,PLCB1,PPP3CC,PPP3R1,PSEN1,PSENEN	0
Ascorbate and aldarate metabolism	4	0.751985	0	0.375252	RGN,UGT1A6B,UGT2B36,UGT2B38	1
Valine, leucine and isoleucine biosynthesis	2	-0.935893	0	0.375252	SDS,SDSL	0
Fatty acid metabolism	13	-0.437188	0	0.388521	ACACB,ACOX3,ACSL4,ACSL5,CPT1A,CPT1C,ELOVL5,ELOVL6,FADS1,HSD17B12,OXSM,SCD1,SCD3	0
Phenylalanine, tyrosine and tryptophan biosynthesis	2	-0.927642	0	0.431812	GOT1,TAT	0
Huntington's disease	23	-0.320711	0	0.533304	AP2M1,AP2S1,ATP5G3,BBC3,COX8B,CREB1,CREB3,CREB5,DNAL4,EP300,GPX1,HDAC1,ITPR1,NDUFA7,NDUFB2,NDUFB4,NDUFB8,NDUFB9,PLCB1,POLR2E,POLR2I,PPARGC1A,TAF4B	0
Glycosphingolipid biosynthesis - lacto and neolacto series	2	0.906062	0	0.573767	B4GALT3,ST3GAL6	1
Legionellosis	8	0.510572	0	0.573767	HSPA1A,HSPA1B,HSPA8,IL18,IL1B,NFKBIA,TLR4,VCP	1
Mismatch repair	4	0.696729	0	0.573767	MSH3,MSH6,POLD2,RFC3	1
Nitrogen metabolism	5	0.636404	0	0.573767	CAR15,CAR8,CPS1,GLUD1,GLUL	1
Salmonella infection	12	0.424148	0	0.573767	ARPC4,ARPC5L,DYNC1I2,IL18,IL1A,IL1B,LBP,MAPK14,MAPK8,PFN1,TLR4,WASF1	1
Steroid hormone biosynthesis	13	0.409505	0	0.573767	COMT,CYP2C29,CYP3A25,H2-KE6,HSD11B1,HSD17B12,HSD17B2,HSD17B6,SRD5A3,STS,UGT1A6B,UGT2B36,UGT2B38	1
Drug metabolism - cytochrome P450	10	0.452466	0	0.651297	ADH4,AOX3,GSTA3,GSTM2,GSTM6,MAOB,MGST3,UGT1A6B,UGT2B36,UGT2B38	1
Terpenoid backbone biosynthesis	4	0.679501	0	0.660873	GGPS1,HMGCS1,IDI1,MVK	1
Phagosome	12	0.407832	0	0.71114	CANX,CTSL,DYNC1I2,MBL2,PLA2R1,STX12,STX18,TLR4,TUBA1C,TUBA4A,TUBA8,TUBB5	1
Staphylococcus aureus infection	8	0.491574	0	0.71114	C1S1,C1S2,CFB,CFH,CFI,FPR1,MBL2,PLG	1
Axon guidance	24	-0.285235	0	0.831494	ABLIM2,ABLIM3,EFNB2,EPHA1,EPHA2,EPHB3,EPHB6,GNAI1,GNAI3,LIMK2,NCK1,NRP1,PAK4,PPP3CC,PPP3R1,RASA1,RHOD,ROBO1,SEMA4C,SEMA4G,SEMA5B,SEMA6D,SRGAP2,SRGAP3	0
Dopaminergic synapse	24	-0.285155	0	0.831494	ARNTL,CAMK2D,COMT,CREB1,CREB3,CREB5,DDC,GM2436,GNAI1,GNAI3,GNG12,ITPR1,MAOB,MAPK14,MAPK8,PLCB1,PPP1CC,PPP1R1B,PPP2R1A,PPP2R1B,PPP2R2A,PPP2R3D,PPP2R5C,PPP3CC	0
MAPK signaling pathway	41	0.219528	0	0.834497	CHUK,DDIT3,DUSP16,DUSP6,FGFR1,FGFR2,GNG12,HSPA1A,HSPA1B,HSPA8,HSPB1,IL1A,IL1B,IL1R1,MAP2K2,MAP2K5,MAP2K7,MAP3K11,MAP3K2,MAPK14,MAPK8,MAPKAPK2,NF1,NTRK2,PDGFA,PPP3CC,PPP3R1,PPP5C,PTPN7,RAF1,RAP1A,RASA1,RASA2,RASGRP3,RASGRP4,RPS6KA4,SOS2,TAB1,TAOK3,TGFBR2,TRAF2	1
Chemokine signaling pathway	16	0.340712	0	0.89066	ADCY4,CCL27A,CHUK,GM20878,GNAI1,GNAI3,GNG12,GRK4,JAK2,NFKBIA,PLCB1,PRKCD,RAF1,RAP1A,SOS2,VAV2	1
Glycosaminoglycan biosynthesis - heparan sulfate / heparin	3	-0.724127	0	0.957049	B3GAT3,HS2ST1,HS3ST2	0
Insulin signaling pathway	23	-0.281484	0	0.957049	ACACB,ARAF,CBLB,EIF4E2,G6PC,G6PC3,GCK,GYS1,IRS2,MAP2K2,MAPK8,PCK1,PCK2,PDE3B,PHKA2,PPARGC1A,PPP1CC,PPP1R3B,PRKAG2,RAF1,SLC2A4,SOCS4,SOS2	0
Regulation of autophagy	6	0.529075	0	0.957049	ATG12,ATG14,ATG3,ATG4B,GABARAPL1,ULK2	1
Biosynthesis of unsaturated fatty acids	7	-0.488148	0	0.985482	ACOX3,ELOVL5,ELOVL6,FADS1,HSD17B12,SCD1,SCD3	0
Rap1 signaling pathway	30	0.244701	0	0.985482	ADCY4,APBB1IP,ARAP3,DOCK4,EPHA2,FGFR1,FGFR2,FPR1,GNAI1,GNAI3,HGF,ID1,KRIT1,MAGI3,MAP2K2,MAPK14,PARD6B,PDGFA,PFN1,PLCB1,PRKD2,PRKD3,RAF1,RAP1A,RAP1GAP,RAPGEF5,RASGRP3,SIPA1,VASP,VEGFA	1
WIKI Pathways	Hits	Score	Expected Score	P-value	Info	Regulation_direction
Cholesterol Biosynthesis	9	0.931298	0	3.79008e-08	CYP51,FDFT1,HMGCS1,IDI1,MSMO1,MVK,NSDHL,SC5D,SQLE	1
PPAR signaling pathway	20	-0.450926	0	0.0758861	ACOX3,ACSL4,ACSL5,APOA5,CPT1A,CPT1C,FABP3,FABP5,LPL,PCK1,PCK2,PPARD,RXRG,SCD1,SCD3,SCP2,SLC27A1,SLC27A4,SLC27A5,UBC	0
Alanine and aspartate metabolism	4	-0.738012	0	0.429186	ABAT,ASL,GOT1,GPT	0
Amino Acid metabolism	33	-0.28549	0	0.429186	ACO2,ADH4,ALDH18A1,ALDH1A1,ARG1,ASL,ASNS,AUH,BHMT,CPS1,CTH,DDC,DLST,EPRS,FARSB,FH1,GCLM,GLS,GLUD1,GLUL,GOT1,GPT2,HAL,HIBCH,IDH1,MCCC1,ODC1,OGDH,P4HA2,PCK1,SDS,SMS,TAT	0
Apoptosis Modulation by HSP70	1	0.998096	0	0.429186	HSPA1A	1
Chemokine signaling pathway	15	0.395029	0	0.429186	ADCY4,CCL27A,CHUK,GNAI1,GNAI3,GNG12,GRK4,JAK2,NFKBIA,PLCB1,PRKCD,RAF1,RAP1A,SOS2,VAV2	1
Delta-Notch Signaling Pathway	16	0.396856	0	0.429186	ADAM17,CDK2,EP300,HDAC1,HES6,JAK2,NCOR1,NFKBIA,NOTCH2,PSEN1,PSENEN,SAP30,SKP1A,SMAD3,TLE1,YY1	1
Diurnally Regulated Genes with Circadian Orthologs	17	0.386048	0	0.429186	ARNTL,AZIN1,DNAJA1,G0S2,GFRA1,HERPUD1,HIST1H2BM,HSPA8,IDI1,NCOA4,NR1D2,PER2,PIGF,PURA,QK,RBPMS,STBD1	1
Electron Transport Chain	11	-0.501591	0	0.429186	ATP5G3,ATP5J2,COX11,ND1,ND4L,ND5,NDUFA7,NDUFB2,NDUFB4,NDUFB8,NDUFB9	0
Estrogen signalling	18	-0.363955	0	0.429186	CCNH,CHUK,CREB1,EP300,ESR1,GTF2E1,GTF2H2,HDAC1,HDAC6,HDAC7,MAPK14,MNAT1,NCOR1,POLR2E,POLR2I,TAF12,TAF7,TAF9	0
Glycolysis and Gluconeogenesis	8	-0.55159	0	0.429186	G6PC,GCK,GOT1,LDHB,MPC2,PCK1,SLC2A1,SLC2A4	0
Hedgehog Signaling Pathway	5	0.659593	0	0.429186	DYRK1A,GAS1,HHIP,PTCH1,SMO	1
Oxidative phosphorylation	9	-0.501272	0	0.429186	ATP5G3,ATP5J2,ND1,ND4L,ND5,NDUFA7,NDUFB2,NDUFB8,NDUFB9	0
TCA Cycle	7	-0.577559	0	0.429186	ACO2,DLST,FH1,IDH3A,OGDH,PDP2,SUCLA2	0
Leptin and adiponectin	3	-0.806984	0	0.443686	ADIPOR2,CPT1A,LEPR	0
Exercise-induced Circadian Regulation	16	0.367449	0	0.54382	ARNTL,AZIN1,DNAJA1,G0S2,GFRA1,HERPUD1,HSPA8,IDI1,NCOA4,NR1D2,PER2,PIGF,PURA,QK,RBPMS,STBD1	1
MAPK signaling pathway	32	0.262015	0	0.54382	ACVR1B,DDIT3,DUSP6,GCK,HSPA1A,HSPA8,HSPB1,IL1A,IL1B,IL1R1,MAP2K2,MAP2K5,MAP2K7,MAP3K11,MAPK14,MAPK8,MAPKAPK2,NF1,PPP3CC,PPP3R1,PPP5C,PRKCD,PTPN7,RAF1,RAP1A,RASA1,RASA2,RASGRP4,SOS2,TAB1,TGFBR2,TRAF2	1
Statin Pathway	2	-0.897175	0	0.54382	APOA4,LPL	0
Complement and Coagulation Cascades	12	0.408548	0	0.620389	C1S1,CD55,CD55B,CD59A,CFB,CFH,CFI,F3,PLG,PROC,SERPIND1,TFPI	1
Fatty Acid Omega Oxidation	2	0.872104	0	0.755846	ADH4,ALDH1A1	1
mRNA processing	85	-0.154161	0	0.763998	1110037F02RIK,ACO1,ANKRD33B,AUH,BCLAF1,BRWD1,CFB,CIRBP,CLASRP,CLK3,CLK4,CNOT4,CPSF3,CSTF3,DDX19B,DDX24,DDX39B,DDX56,DDX6,DHX16,DICER1,DIS3L2,EFTUD2,EIF4E2,ELAVL4,EWSR1,EXOSC5,EXOSC9,FMR1,FUS,FXR1,G3BP1,HNRNPA0,HNRNPA1,HNRNPA3,HNRNPL,HNRNPLL,HNRNPR,LSM7,MSI2,NCBP2,NUFIP1,PABPC1,PAPOLA,PCBP4,PPARGC1A,PPARGC1B,PRMT1,PRPF40B,PRPF4B,PTBP2,PUM3,QK,RBM12B2,RBM15B,RBM25,RBM26,RBM3,RBM38,RBM4,RBM47,RBM4B,…	0
Hypertrophy Model	5	0.578145	0	0.858244	IL18,IL1A,IL1R1,VEGFA,WDR1	1
Osteoblast	1	0.976206	0	0.962274	SLC17A2	1

## Sheet: supp Table 4 (2)
Pathway overrepresentation analysis of the HFepa vs Reference comparison
GO_-_Biological_Process	Hits	Score	Expected Score	P-value	Info	Regulation_direction (1: HFepa > Ref; 0: HFepa < Ref)
aspartate_family_amino_acid_biosynthetic_process(7)	3	-0.995238	0	0.00763345	ASNS,BHMT,GOT1	0
nitric_oxide_mediated_signal_transduction(7)	2	-0.997461	0	0.221075	MT1,MT2	0
sodium_independent_organic_anion_transport(7)	7	0.782445	0	0.40265	SLC22A26,SLC22A27,SLC22A28,SLC22A29,SLC22A30,SLCO1A4,SLCO1B2	1
organic_acid_catabolic_process(5)&carboxylic_acid_catabolic_process(6)	31	-0.391385	0	0.5828	AASS,ABAT,ABCD2,ACACB,ACOX3,ACSL5,ARG1,ASRGL1,AUH,BCKDK,CPT1A,ETFDH,GLDC,GLS,GLS2,GLUD1,GOT1,HAL,HAO1,HGD,HIBCH,HPD,IRS2,IVD,KYNU,LPIN3,PLIN5,PPAT,SDS,SLC27A4,TAT	0
small_molecule_biosynthetic_process(5)	97	-0.219308	0	0.922975	0610007P14RIK,ABAT,ACACB,ACER2,ACSS2,AGT,ALDH18A1,ALDH1A1,APOA4,APOA5,ASL,ASNS,ATIC,BBOX1,BHMT,BMP2,COQ3,CPS1,CTH,CYP51,DGAT2,DHFR,DKK3,EBP,EDN1,ELOVL5,ELOVL6,ERLIN1,FABP3,FABP5,FADS1,FADS6,FDFT1,FDXR,FPGS,G6PC,G6PC3,GCK,GLS,GLS2,GLUD1,GLUL,GOT1,GPAT4,H2-KE6,HMGCS1,HNF4A,IL1B,INSIG1,INSIG2,KDM3A,KYNU,LBR,LDHB,LEPR,LPL,MID1IP1,MLXIPL,MSMO1,MVK,NANP,NR3C1,NSDHL,OGT,OXSM,PCK1,PCK2,PGD,PLP1,POR,PPARG…	0
Reactome Pathways	Hits	Score	Expected Score	P-value	Info	Regulation_direction
Meiotic Recombination	21	0.549626	0	0.00750234	ATM,BLM,CDK2,H2AFV,H2AFX,H3F3B,HIST1H2AB,HIST1H2BA,HIST1H2BB,HIST1H2BC,HIST1H2BM,HIST1H3A,HIST1H3D,HIST1H4C,HIST1H4D,HIST1H4J,HIST1H4K,HIST2H2BB,HIST2H4,HIST3H2BA,HIST4H4	1
Metallothioneins bind metals	2	-0.997461	0	0.0352413	MT1,MT2	0
Cholesterol biosynthesis	11	0.659048	0	0.0438923	ARV1,CYP51,FDFT1,GGPS1,HMGCS1,IDI1,LBR,MSMO1,MVK,NSDHL,SQLE	1
Deposition of new CENPA-containing nucleosomes at the centromere	8	0.689308	0	0.207753	HIST1H4C,HIST1H4D,HIST1H4J,HIST1H4K,HIST2H4,HIST4H4,RBBP4,RBBP7	1
Recruitment and ATM-mediated phosphorylation of repair and signaling proteins at DNA double strand breaks	19	0.471686	0	0.207753	ATM,BRCC3,EYA1,H2AFX,HERC2,HIST1H3A,HIST1H4C,HIST1H4D,HIST1H4J,HIST1H4K,HIST2H4,HIST4H4,KAT5,MAPK8,PPP5C,RAD50,UBB,UBC,WHSC1	1
Nonhomologous End-Joining (NHEJ)	14	0.525509	0	0.267298	ATM,H2AFX,HERC2,HIST1H3A,HIST1H4C,HIST1H4D,HIST1H4J,HIST1H4K,HIST2H4,HIST4H4,KAT5,RAD50,TDP1,WHSC1	1
Meiotic Synapsis	25	0.37945	0	0.565997	DIDO1,H2AFV,H2AFX,H3F3B,HIST1H2AB,HIST1H2BA,HIST1H2BB,HIST1H2BC,HIST1H2BM,HIST1H3A,HIST1H3D,HIST1H4C,HIST1H4D,HIST1H4J,HIST1H4K,HIST2H2BB,HIST2H4,HIST3H2BA,HIST4H4,POT1A,SMC3,SUN1,SYNE1,SYNE2,TERF2IP	1
Activated PKN1 stimulates transcription of AR (androgen receptor) regulated genes KLK2 and KLK3	9	0.592027	0	0.615952	H3F3B,HIST1H3A,HIST1H3D,HIST1H4C,HIST1H4D,HIST1H4J,HIST1H4K,HIST2H4,HIST4H4	1
Condensation of Prophase Chromosomes	9	0.592027	0	0.615952	H3F3B,HIST1H3A,HIST1H3D,HIST1H4C,HIST1H4D,HIST1H4J,HIST1H4K,HIST2H4,HIST4H4	1
Packaging Of Telomere Ends	9	0.592027	0	0.615952	HIST1H3A,HIST1H4C,HIST1H4D,HIST1H4J,HIST1H4K,HIST2H4,HIST4H4,POT1A,TERF2IP	1
Ligand-receptor interactions	2	0.968581	0	0.62227	HHIP,PTCH1	1
NoRC negatively regulates rRNA expression	26	0.354751	0	0.62227	DNMT3B,H2AFV,H2AFX,H3F3B,HDAC1,HIST1H2AB,HIST1H2BA,HIST1H2BB,HIST1H2BC,HIST1H2BM,HIST1H3A,HIST1H3D,HIST1H4C,HIST1H4D,HIST1H4J,HIST1H4K,HIST2H2BB,HIST2H4,HIST3H2BA,HIST4H4,POLR1A,POLR1B,POLR1E,RBBP4,RBBP7,SAP30	1
Synthesis of bile acids and bile salts via 27-hydroxycholesterol	4	0.828199	0	0.62227	AKR1C14,AKR1C20,AKR1C6,NCOA1	1
Fatty Acyl-CoA Biosynthesis	2	-0.96636	0	0.646427	SCD1,SCD3	0
HATs acetylate histones	24	0.358581	0	0.781158	HIST1H2BA,HIST1H2BB,HIST1H2BC,HIST1H2BM,HIST1H3A,HIST1H3D,HIST1H4C,HIST1H4D,HIST1H4J,HIST1H4K,HIST2H2BB,HIST2H4,HIST3H2BA,HIST4H4,JADE1,KANSL1,KANSL3,KAT7,MCRS1,MEAF6,MSL3L2,NCOA1,OGT,RBBP7	1
DNA Damage/Telomere Stress Induced Senescence	14	0.448277	0	0.931141	ATM,CDK2,CDKN1A,HIST1H3A,HIST1H4C,HIST1H4D,HIST1H4J,HIST1H4K,HIST2H4,HIST4H4,KAT5,POT1A,RAD50,TERF2IP	1
Ethanol oxidation	3	0.872381	0	0.931141	ACSS2,ADH4,ALDH1A1	1
G2/M DNA damage checkpoint	16	0.421641	0	0.931141	ATM,ATR,ATRIP,BRCC3,H2AFX,HERC2,HIST1H3A,HIST1H4C,HIST1H4D,HIST1H4J,HIST1H4K,HIST2H4,HIST4H4,KAT5,RAD50,WHSC1	1
HDMs demethylate histones	14	0.447891	0	0.931141	ARID5B,HIST1H3A,HIST1H3D,HIST1H4C,HIST1H4D,HIST1H4J,HIST1H4K,HIST2H4,HIST4H4,JMJD6,KDM2A,KDM2B,KDM3A,KDM5B	1
KEGG Pathways	Hits	Score	Expected Score	P-value	Info	Regulation_direction
Systemic lupus erythematosus	25	0.49913	0	0.00266175	ACTN1,C1S1,C1S2,CD86,GM14478,GM14484,H2AFV,H2AFX,H3F3B,HIST1H2AB,HIST1H2BA,HIST1H2BB,HIST1H2BC,HIST1H2BM,HIST1H3A,HIST1H3D,HIST1H4C,HIST1H4D,HIST1H4J,HIST1H4K,HIST2H2BB,HIST2H4,HIST3H2BA,HIST4H4,SNRPD3	1
Adipocytokine signaling pathway	22	-0.485395	0	0.00681754	ACACB,ACSL4,ACSL5,ADIPOR2,CHUK,CPT1A,CPT1C,G6PC,G6PC3,IRS2,JAK2,LEPR,MAPK8,NFKBIA,PCK1,PCK2,PPARGC1A,PRKAG2,RXRG,SLC2A1,SLC2A4,TRAF2	0
Cysteine and methionine metabolism	12	-0.637934	0	0.00681754	AHCYL2,BHMT,CTH,DNMT3B,GOT1,LDHB,MAT1A,MAT2A,SDS,SDSL,SMS,TAT	0
Steroid biosynthesis	7	0.795159	0	0.00681754	CYP51,EBP,FDFT1,MSMO1,NSDHL,SC5D,SQLE	1
PPAR signaling pathway	20	-0.450926	0	0.0565648	ACOX3,ACSL4,ACSL5,APOA5,CPT1A,CPT1C,FABP3,FABP5,LPL,PCK1,PCK2,PPARD,RXRG,SCD1,SCD3,SCP2,SLC27A1,SLC27A4,SLC27A5,UBC	0
Chemical carcinogenesis	14	0.52098	0	0.0685323	ADH4,ARNT,CCBL1,CCBL2,CYP2C29,CYP3A25,GSTA3,GSTM2,GSTM6,HSD11B1,MGST3,UGT1A6B,UGT2B36,UGT2B38	1
Protein processing in endoplasmic reticulum	31	0.351078	0	0.0737607	CANX,DAD1,DDIT3,DERL2,DNAJA1,DNAJB1,DNAJB2,ERN1,ERP29,HERPUD1,HSP90AA1,HSP90AB1,HSPA1A,HSPA1B,HSPA4L,HSPA8,HSPH1,HYOU1,MAN1A,MAP2K7,MAPK8,MBTPS2,NFE2L2,PARK2,SEL1L,SKP1A,STT3A,TRAF2,UBE4B,VCP,YOD1	1
Retinol metabolism	11	0.572681	0	0.0737607	ADH4,ALDH1A1,AOX3,CYP2C29,CYP3A25,DHRS4,HSD17B6,LRAT,UGT1A6B,UGT2B36,UGT2B38	1
Oxidative phosphorylation	14	-0.502071	0	0.0850606	ATP5G3,ATP5J2,COX11,COX8B,LHPP,ND1,ND4L,ND5,NDUFA7,NDUFB2,NDUFB4,NDUFB8,NDUFB9,PPA1	0
Biosynthesis of amino acids	18	-0.411111	0	0.246669	ACO1,ACO2,ALDH18A1,ARG1,ASL,CPS1,CTH,GLUL,GOT1,GPT,GPT2,IDH1,IDH3A,MAT1A,MAT2A,PSPH,RPE,TAT	0
Butirosin and neomycin biosynthesis	1	0.998731	0	0.246669	GCK	1
ABC transporters	8	0.587838	0	0.267699	ABCA8A,ABCA9,ABCB10,ABCB11,ABCB8,ABCC2,ABCC3,ABCD2	1
Maturity onset diabetes of the young	4	0.773896	0	0.34774	FOXA2,GCK,HHEX,HNF4A	1
Complement and coagulation cascades	15	0.425685	0	0.348514	C1S1,C1S2,CD55,CD55B,CD59A,CD59B,CFB,CFH,CFI,F3,MBL2,PLG,PROC,SERPIND1,TFPI	1
Glycine, serine and threonine metabolism	8	-0.561725	0	0.374841	BHMT,CTH,GLDC,MAOB,PSPH,SDS,SDSL,SRR	0
Metabolism of xenobiotics by cytochrome P450	9	0.530322	0	0.374841	ADH4,GSTA3,GSTM2,GSTM6,HSD11B1,MGST3,UGT1A6B,UGT2B36,UGT2B38	1
Alzheimer's disease	18	-0.378894	0	0.375252	ADAM17,APH1C,ATP5G3,COX8B,ERN1,IL1B,ITPR1,LPL,NDUFA7,NDUFB2,NDUFB4,NDUFB8,NDUFB9,PLCB1,PPP3CC,PPP3R1,PSEN1,PSENEN	0
Ascorbate and aldarate metabolism	4	0.751985	0	0.375252	RGN,UGT1A6B,UGT2B36,UGT2B38	1
Valine, leucine and isoleucine biosynthesis	2	-0.935893	0	0.375252	SDS,SDSL	0
Fatty acid metabolism	13	-0.437188	0	0.388521	ACACB,ACOX3,ACSL4,ACSL5,CPT1A,CPT1C,ELOVL5,ELOVL6,FADS1,HSD17B12,OXSM,SCD1,SCD3	0
Phenylalanine, tyrosine and tryptophan biosynthesis	2	-0.927642	0	0.431812	GOT1,TAT	0
Huntington's disease	23	-0.320711	0	0.533304	AP2M1,AP2S1,ATP5G3,BBC3,COX8B,CREB1,CREB3,CREB5,DNAL4,EP300,GPX1,HDAC1,ITPR1,NDUFA7,NDUFB2,NDUFB4,NDUFB8,NDUFB9,PLCB1,POLR2E,POLR2I,PPARGC1A,TAF4B	0
Glycosphingolipid biosynthesis - lacto and neolacto series	2	0.906062	0	0.573767	B4GALT3,ST3GAL6	1
Legionellosis	8	0.510572	0	0.573767	HSPA1A,HSPA1B,HSPA8,IL18,IL1B,NFKBIA,TLR4,VCP	1
Mismatch repair	4	0.696729	0	0.573767	MSH3,MSH6,POLD2,RFC3	1
Nitrogen metabolism	5	0.636404	0	0.573767	CAR15,CAR8,CPS1,GLUD1,GLUL	1
Salmonella infection	12	0.424148	0	0.573767	ARPC4,ARPC5L,DYNC1I2,IL18,IL1A,IL1B,LBP,MAPK14,MAPK8,PFN1,TLR4,WASF1	1
Steroid hormone biosynthesis	13	0.409505	0	0.573767	COMT,CYP2C29,CYP3A25,H2-KE6,HSD11B1,HSD17B12,HSD17B2,HSD17B6,SRD5A3,STS,UGT1A6B,UGT2B36,UGT2B38	1
Drug metabolism - cytochrome P450	10	0.452466	0	0.651297	ADH4,AOX3,GSTA3,GSTM2,GSTM6,MAOB,MGST3,UGT1A6B,UGT2B36,UGT2B38	1
Terpenoid backbone biosynthesis	4	0.679501	0	0.660873	GGPS1,HMGCS1,IDI1,MVK	1
Phagosome	12	0.407832	0	0.71114	CANX,CTSL,DYNC1I2,MBL2,PLA2R1,STX12,STX18,TLR4,TUBA1C,TUBA4A,TUBA8,TUBB5	1
Staphylococcus aureus infection	8	0.491574	0	0.71114	C1S1,C1S2,CFB,CFH,CFI,FPR1,MBL2,PLG	1
Axon guidance	24	-0.285235	0	0.831494	ABLIM2,ABLIM3,EFNB2,EPHA1,EPHA2,EPHB3,EPHB6,GNAI1,GNAI3,LIMK2,NCK1,NRP1,PAK4,PPP3CC,PPP3R1,RASA1,RHOD,ROBO1,SEMA4C,SEMA4G,SEMA5B,SEMA6D,SRGAP2,SRGAP3	0
Dopaminergic synapse	24	-0.285155	0	0.831494	ARNTL,CAMK2D,COMT,CREB1,CREB3,CREB5,DDC,GM2436,GNAI1,GNAI3,GNG12,ITPR1,MAOB,MAPK14,MAPK8,PLCB1,PPP1CC,PPP1R1B,PPP2R1A,PPP2R1B,PPP2R2A,PPP2R3D,PPP2R5C,PPP3CC	0
MAPK signaling pathway	41	0.219528	0	0.834497	CHUK,DDIT3,DUSP16,DUSP6,FGFR1,FGFR2,GNG12,HSPA1A,HSPA1B,HSPA8,HSPB1,IL1A,IL1B,IL1R1,MAP2K2,MAP2K5,MAP2K7,MAP3K11,MAP3K2,MAPK14,MAPK8,MAPKAPK2,NF1,NTRK2,PDGFA,PPP3CC,PPP3R1,PPP5C,PTPN7,RAF1,RAP1A,RASA1,RASA2,RASGRP3,RASGRP4,RPS6KA4,SOS2,TAB1,TAOK3,TGFBR2,TRAF2	1
Chemokine signaling pathway	16	0.340712	0	0.89066	ADCY4,CCL27A,CHUK,GM20878,GNAI1,GNAI3,GNG12,GRK4,JAK2,NFKBIA,PLCB1,PRKCD,RAF1,RAP1A,SOS2,VAV2	1
Glycosaminoglycan biosynthesis - heparan sulfate / heparin	3	-0.724127	0	0.957049	B3GAT3,HS2ST1,HS3ST2	0
Insulin signaling pathway	23	-0.281484	0	0.957049	ACACB,ARAF,CBLB,EIF4E2,G6PC,G6PC3,GCK,GYS1,IRS2,MAP2K2,MAPK8,PCK1,PCK2,PDE3B,PHKA2,PPARGC1A,PPP1CC,PPP1R3B,PRKAG2,RAF1,SLC2A4,SOCS4,SOS2	0
Regulation of autophagy	6	0.529075	0	0.957049	ATG12,ATG14,ATG3,ATG4B,GABARAPL1,ULK2	1
Biosynthesis of unsaturated fatty acids	7	-0.488148	0	0.985482	ACOX3,ELOVL5,ELOVL6,FADS1,HSD17B12,SCD1,SCD3	0
Rap1 signaling pathway	30	0.244701	0	0.985482	ADCY4,APBB1IP,ARAP3,DOCK4,EPHA2,FGFR1,FGFR2,FPR1,GNAI1,GNAI3,HGF,ID1,KRIT1,MAGI3,MAP2K2,MAPK14,PARD6B,PDGFA,PFN1,PLCB1,PRKD2,PRKD3,RAF1,RAP1A,RAP1GAP,RAPGEF5,RASGRP3,SIPA1,VASP,VEGFA	1
WIKI Pathways	Hits	Score	Expected Score	P-value	Info	Regulation_direction
Cholesterol Biosynthesis	9	0.931298	0	3.79008e-08	CYP51,FDFT1,HMGCS1,IDI1,MSMO1,MVK,NSDHL,SC5D,SQLE	1
PPAR signaling pathway	20	-0.450926	0	0.0758861	ACOX3,ACSL4,ACSL5,APOA5,CPT1A,CPT1C,FABP3,FABP5,LPL,PCK1,PCK2,PPARD,RXRG,SCD1,SCD3,SCP2,SLC27A1,SLC27A4,SLC27A5,UBC	0
Alanine and aspartate metabolism	4	-0.738012	0	0.429186	ABAT,ASL,GOT1,GPT	0
Amino Acid metabolism	33	-0.28549	0	0.429186	ACO2,ADH4,ALDH18A1,ALDH1A1,ARG1,ASL,ASNS,AUH,BHMT,CPS1,CTH,DDC,DLST,EPRS,FARSB,FH1,GCLM,GLS,GLUD1,GLUL,GOT1,GPT2,HAL,HIBCH,IDH1,MCCC1,ODC1,OGDH,P4HA2,PCK1,SDS,SMS,TAT	0
Apoptosis Modulation by HSP70	1	0.998096	0	0.429186	HSPA1A	1
Chemokine signaling pathway	15	0.395029	0	0.429186	ADCY4,CCL27A,CHUK,GNAI1,GNAI3,GNG12,GRK4,JAK2,NFKBIA,PLCB1,PRKCD,RAF1,RAP1A,SOS2,VAV2	1
Delta-Notch Signaling Pathway	16	0.396856	0	0.429186	ADAM17,CDK2,EP300,HDAC1,HES6,JAK2,NCOR1,NFKBIA,NOTCH2,PSEN1,PSENEN,SAP30,SKP1A,SMAD3,TLE1,YY1	1
Diurnally Regulated Genes with Circadian Orthologs	17	0.386048	0	0.429186	ARNTL,AZIN1,DNAJA1,G0S2,GFRA1,HERPUD1,HIST1H2BM,HSPA8,IDI1,NCOA4,NR1D2,PER2,PIGF,PURA,QK,RBPMS,STBD1	1
Electron Transport Chain	11	-0.501591	0	0.429186	ATP5G3,ATP5J2,COX11,ND1,ND4L,ND5,NDUFA7,NDUFB2,NDUFB4,NDUFB8,NDUFB9	0
Estrogen signalling	18	-0.363955	0	0.429186	CCNH,CHUK,CREB1,EP300,ESR1,GTF2E1,GTF2H2,HDAC1,HDAC6,HDAC7,MAPK14,MNAT1,NCOR1,POLR2E,POLR2I,TAF12,TAF7,TAF9	0
Glycolysis and Gluconeogenesis	8	-0.55159	0	0.429186	G6PC,GCK,GOT1,LDHB,MPC2,PCK1,SLC2A1,SLC2A4	0
Hedgehog Signaling Pathway	5	0.659593	0	0.429186	DYRK1A,GAS1,HHIP,PTCH1,SMO	1
Oxidative phosphorylation	9	-0.501272	0	0.429186	ATP5G3,ATP5J2,ND1,ND4L,ND5,NDUFA7,NDUFB2,NDUFB8,NDUFB9	0
TCA Cycle	7	-0.577559	0	0.429186	ACO2,DLST,FH1,IDH3A,OGDH,PDP2,SUCLA2	0
Leptin and adiponectin	3	-0.806984	0	0.443686	ADIPOR2,CPT1A,LEPR	0
Exercise-induced Circadian Regulation	16	0.367449	0	0.54382	ARNTL,AZIN1,DNAJA1,G0S2,GFRA1,HERPUD1,HSPA8,IDI1,NCOA4,NR1D2,PER2,PIGF,PURA,QK,RBPMS,STBD1	1
MAPK signaling pathway	32	0.262015	0	0.54382	ACVR1B,DDIT3,DUSP6,GCK,HSPA1A,HSPA8,HSPB1,IL1A,IL1B,IL1R1,MAP2K2,MAP2K5,MAP2K7,MAP3K11,MAPK14,MAPK8,MAPKAPK2,NF1,PPP3CC,PPP3R1,PPP5C,PRKCD,PTPN7,RAF1,RAP1A,RASA1,RASA2,RASGRP4,SOS2,TAB1,TGFBR2,TRAF2	1
Statin Pathway	2	-0.897175	0	0.54382	APOA4,LPL	0
Complement and Coagulation Cascades	12	0.408548	0	0.620389	C1S1,CD55,CD55B,CD59A,CFB,CFH,CFI,F3,PLG,PROC,SERPIND1,TFPI	1
Fatty Acid Omega Oxidation	2	0.872104	0	0.755846	ADH4,ALDH1A1	1
mRNA processing	85	-0.154161	0	0.763998	1110037F02RIK,ACO1,ANKRD33B,AUH,BCLAF1,BRWD1,CFB,CIRBP,CLASRP,CLK3,CLK4,CNOT4,CPSF3,CSTF3,DDX19B,DDX24,DDX39B,DDX56,DDX6,DHX16,DICER1,DIS3L2,EFTUD2,EIF4E2,ELAVL4,EWSR1,EXOSC5,EXOSC9,FMR1,FUS,FXR1,G3BP1,HNRNPA0,HNRNPA1,HNRNPA3,HNRNPL,HNRNPLL,HNRNPR,LSM7,MSI2,NCBP2,NUFIP1,PABPC1,PAPOLA,PCBP4,PPARGC1A,PPARGC1B,PRMT1,PRPF40B,PRPF4B,PTBP2,PUM3,QK,RBM12B2,RBM15B,RBM25,RBM26,RBM3,RBM38,RBM4,RBM47,RBM4B,…	0
Hypertrophy Model	5	0.578145	0	0.858244	IL18,IL1A,IL1R1,VEGFA,WDR1	1
Osteoblast	1	0.976206	0	0.962274	SLC17A2	1
