# Supplementary material for: An Integrated Analysis of miRNA and Gene Expression Changes in Response to an Obesogenic Diet to Explore the Impact of Transgenerational Supplementation with Omega 3 Fatty Acids
Source: Nutrients. 2020 Dec 17;12(12):3864. doi: 10.3390/nu12123864 (PMC7765958; doi:10.3390/nu12123864)
Supplement: Supplementary file 1 [file nutrients-12-03864-s001.zip › nutrients-1027273-supplementary12.22/supp Table 5.xlsx]

## Sheet: suppl Table 5
Pathway overrepresentation analysis of the HFoleic vs HFepa comparison
KEGG	Hits	Score	Expected Score	P-value	Info	Regulation_direction (1: HFepa > HFoleic; 0:HFepa < HFoleic)
PPAR signaling pathway	17	0.536726	0	0.0386695	ACOX2,ACSL1,ANGPTL4,APOA5,CPT1B,CYP4A10,CYP4A14,CYP4A31,CYP7A1,DBI,EHHADH,GK,NR1H3,PCK1,PDPK1,SCD4,UBC	1
Adipocytokine signaling pathway	11	0.593083	0	0.143675	ACACB,ACSL1,ADIPOR1,CAMKK2,CPT1B,IRS2,LEPR,NFKBIA,PCK1,PTPN11,TNFRSF1A	1
Biosynthesis of unsaturated fatty acids	7	0.700139	0	0.171352	ACOT1,ACOT2,ACOT3,ACOT4,ACOT5,HADHA,SCD4	1
Protein export	11	-0.549159	0	0.269502	HSPA5,SEC11A,SEC11C,SEC61A1,SEC61B,SEC61G,SEC63,SPCS3,SRP14,SRP54A,SRP68	0
Amphetamine addiction	7	-0.641468	0	0.431778	ATF6B,CACNA1D,CALM1,CALM3,CREB3L2,GRIN3B,PRKCA	0
Fatty acid elongation	9	0.566667	0	0.431778	ACOT1,ACOT2,ACOT3,ACOT4,ACOT5,ECHS1,HADH,HADHA,HADHB	1
Aminoacyl-tRNA biosynthesis	10	-0.524613	0	0.47711	DARS2,EARS2,FARS2,FARSB,GATB,PARS2,PSTK,RARS2,TARS2,WARS	0
Fatty acid degradation	12	0.483643	0	0.47711	ACSL1,ADH1,ADH4,CPT1B,CYP4A10,CYP4A14,CYP4A31,ECHS1,EHHADH,HADH,HADHA,HADHB	1
Complement and coagulation cascades	4	-0.769095	0	0.493581	C4BP,F3,MASP1,SERPINF2	0
Protein processing in endoplasmic reticulum	58	-0.22413	0	0.493581	ATF6B,CALR,CANX,CAPN1,CAPN2,DDOST,DERL1,DERL2,DNAJB1,DNAJB11,DNAJB2,DNAJC10,DNAJC5,EIF2AK3,EIF2S1,FBXO6,HSP90B1,HSPA1A,HSPA1B,HSPA4L,HSPA5,HYOU1,LMAN1,LMAN2,MAN1A,MAN1A2,MAN1B1,MAP2K7,MBTPS1,NPLOC4,P4HB,PDIA3,PDIA4,PPP1R15A,RNF185,RPN1,RRBP1,SEC23B,SEC24C,SEC24D,SEC31A,SEC61A1,SEC61B,SEC61G,SEC63,SEL1L,SSR1,SSR3,STT3A,SVIP,SYVN1,TRAM1,TXNDC5,UBE2E3,UGGT1,VIMP,WFS1,XBP1	0
Antigen processing and presentation	12	-0.456727	0	0.602076	CALR,CANX,H2-T10,H2-T9,HSPA1A,HSPA1B,HSPA5,NFYB,PDIA3,PSME2B,RFXANK,TAP1	0
Cytokine-cytokine receptor interaction	13	0.437875	0	0.602076	BMP2,GHR,HGF,IFNAR2,IL13RA1,IL1A,IL4RA,IL6RA,INHBB,KIT,LEPR,TNFRSF1A,TNFSF14	1
mRNA surveillance pathway	14	0.422173	0	0.602076	CPSF3,CPSF7,CSTF2T,FIP1L1,MAGOHB,PABPC1,PAPOLA,PPP2R2A,PPP2R2D,PPP2R5C,SMG5,UPF2,UPF3A,UPF3B	1
Butirosin and neomycin biosynthesis	1	-0.994268	0	0.642556	GCK	0
DNA replication	10	-0.473661	0	0.642556	FEN1,MCM4,POLA1,POLD2,POLE,POLE4,RFC4,RFC5,RPA1,RPA3	0
FoxO signaling pathway	17	0.367281	0	0.642556	BNIP3,CCNG2,CDKN2B,CDKN2D,FOXO1,GADD45A,GADD45B,HOMER1,HOMER3,IRS2,MAP2K2,MAPK12,PCK1,PDPK1,S1PR1,SMAD4,SOS2	1
Hepatitis B	15	-0.393049	0	0.642556	ATF6B,CREB3L2,E2F2,IFIH1,IKBKE,IRF3,MAP2K2,NFATC1,NFKBIA,PRKCA,SMAD4,STAT5A,STAT5B,TICAM1,TLR3	0
Lysine degradation	14	0.403453	0	0.642556	ASH1L,DLST,ECHS1,EHHADH,HADH,HADHA,KMT2A,KMT2D,KMT2E,OGDH,SETD1B,SETD2,SETDB2,TMLHE	1
Proteoglycans in cancer	21	0.338841	0	0.642556	CBLB,DDX5,ERBB3,FGF21,FGF23,FN1,FRS2,FZD5,FZD8,HGF,ITGB3,ITPR1,MAP2K2,MAPK12,MSN,PDCD4,PDPK1,PRKCA,PTCH1,PTPN11,SOS2	1
Renal cell carcinoma	7	0.573386	0	0.642556	CRK,CRKL,HGF,MAP2K2,PAK2,PTPN11,SOS2	1
Steroid hormone biosynthesis	6	-0.592061	0	0.642556	AKR1D1,COMT,CYP7A1,HSD17B2,HSD3B2,STS	0
Nitrogen metabolism	2	0.908249	0	0.663324	CAR15,CPS1	1
B cell receptor signaling pathway	5	0.622792	0	0.69368	MAP2K2,NFATC1,NFKBIA,RAC3,SOS2	1
Hedgehog signaling pathway	2	0.901191	0	0.69368	BMP2,PTCH1	1
Nucleotide excision repair	9	-0.473451	0	0.69368	CETN2,MNAT1,POLD2,POLE,POLE4,RFC4,RFC5,RPA1,RPA3	0
Primary immunodeficiency	3	-0.779347	0	0.69368	JAK3,RFXANK,TAP1	0
Regulation of actin cytoskeleton	20	0.324478	0	0.69368	ACTN4,ARHGEF7,CD14,CRK,CRKL,CYFIP1,DIAPH1,FGF21,FGF23,FGFR3,FN1,ITGA10,ITGA4,ITGB3,MAP2K2,MSN,MYH10,PAK2,RAC3,SOS2	1
TGF-beta signaling pathway	6	0.568567	0	0.69368	BMP2,CDKN2B,INHBB,SMAD4,SMAD9,SP1	1
Terpenoid backbone biosynthesis	5	-0.624647	0	0.69368	DHDDS,GGPS1,MVD,MVK,ZMPSTE24	0
Hematopoietic cell lineage	8	0.494803	0	0.719925	CD14,IL1A,IL4RA,IL6RA,ITGA4,ITGB3,KIT,THPO	1
Thyroid hormone synthesis	13	-0.392458	0	0.728673	ATF6B,ATP1A3,CANX,CREB3L2,HSP90B1,HSPA5,ITPR1,PDIA4,PLCB3,PLCB4,PRKCA,SLC26A4,TTF2	0
T cell receptor signaling pathway	9	0.46234	0	0.758055	CBLB,MAP2K2,MAP2K7,MAPK12,NFATC1,NFKBIA,PAK2,PDPK1,SOS2	1
Alanine, aspartate and glutamate metabolism	9	-0.456047	0	0.7918	ABAT,ACY3,ADSS,ALDH4A1,ASL,CAD,CPS1,GFPT1,NIT2	0
Arrhythmogenic right ventricular cardiomyopathy (ARVC)	7	0.504737	0	0.7918	ACTN4,CACNA1D,DES,GJA1,ITGA10,ITGA4,ITGB3	1
Glutathione metabolism	6	-0.542201	0	0.7918	GGCT,GGT6,GSTA3,IDH1,LAP3,SRM	0
Leukocyte transendothelial migration	13	0.382706	0	0.7918	ACTN4,ARHGAP5,CD99,CLDN3,CLDN5,CTNND1,ITGA4,MAPK12,MSN,PRKCA,PTPN11,RAPGEF3,RAPGEF4	1
Mismatch repair	8	-0.473242	0	0.7918	MLH1,MLH3,PMS2,POLD2,RFC4,RFC5,RPA1,RPA3	0
Nicotine addiction	1	-0.983686	0	0.7918	GRIN3B	0
Pyrimidine metabolism	23	-0.289423	0	0.7918	CAD,CTPS2,DTYMK,DUT,ENTPD4,NME2,NME6,NT5C2,NT5C3,NUDT2,PNPT1,POLA1,POLD2,POLE,POLE4,POLR2C,POLR2H,POLR2L,POLR3F,POLR3H,POLR3K,TYMS,UMPS	0
Valine, leucine and isoleucine biosynthesis	1	0.981922	0	0.7918	SDSL	1
Glycerolipid metabolism	5	0.583481	0	0.800103	AGPAT3,DGKD,GK,GPAT4,LPIN2	1
Legionellosis	8	0.467824	0	0.823838	BNIP3,CASP7,CD14,CLK1,HSPA1A,HSPA1B,NFKBIA,SEC22B	1
Steroid biosynthesis	2	-0.850463	0	0.896495	LSS,SC5D	0
Ribosome	14	0.352487	0	0.911986	MRPL1,MRPL23,MRPL27,MRPS14,MRPS21,RPL10A,RPL15,RPL18,RPL27,RPL36,RPL9,RPS18,RPS3A1,RPS9	1
Vascular smooth muscle contraction	13	0.364464	0	0.911986	ADRA1B,CACNA1D,CALM1,CALM3,CYP4A10,CYP4A14,CYP4A31,ITPR1,MAP2K2,MYH11,PLCB3,PLCB4,PRKCA	1
Arachidonic acid metabolism	5	0.558039	0	0.920299	CYP2U1,CYP4A10,CYP4A14,CYP4A31,GGT6	1
Base excision repair	7	-0.480548	0	0.920299	APEX1,FEN1,NEIL1,PARP3,POLD2,POLE,POLE4	0
Chemical carcinogenesis	3	-0.699029	0	0.920299	ADH1,ADH4,GSTA3	0
Metabolism of xenobiotics by cytochrome P450	3	-0.699029	0	0.920299	ADH1,ADH4,GSTA3	0
RNA transport	23	-0.276201	0	0.920299	AAAS,CYFIP1,EIF2S1,EIF4E,EIF4EBP1,EIF4G3,ELAC2,FXR1,MAGOHB,NDC1,NUP37,NUPL2,PABPC1,POM121,POP1,POP7,SENP2,SNUPN,THOC5,UPF2,UPF3A,UPF3B,XPOT	0
TNF signaling pathway	14	-0.346246	0	0.920299	ATF6B,CASP7,CFLAR,CREB3L2,EDN1,IFI47,MAP2K3,MAP2K7,MAPK12,NFKBIA,RPS6KA4,TAB1,TNFRSF1A,TRAF3	0
Cocaine addiction	3	-0.696381	0	0.926562	ATF6B,CREB3L2,GRIN3B	0
Amino sugar and nucleotide sugar metabolism	13	-0.353382	0	0.967556	GALE,GALK2,GALT,GCK,GFPT1,GMPPA,GMPPB,GNPDA1,GNPDA2,NANS,PGM2,RENBP,UAP1	0
Oxidative phosphorylation	6	0.50464	0	0.982829	ATP5F1,ATP6V0B,ATP6V0C,COX11,COX6B2,NDUFB8	1
WIKI	Hits	Score	Expected Score	P-value	Info	Regulation_direction (1: HFepa > HFoleic; 0:HFepa < HFoleic)
PPAR signaling pathway	17	0.536726	0	0.0207513	ACOX2,ACSL1,ANGPTL4,APOA5,CPT1B,CYP4A10,CYP4A14,CYP4A31,CYP7A1,DBI,EHHADH,GK,NR1H3,PCK1,PDPK1,SCD4,UBC	1
Cholesterol Biosynthesis	4	-0.851214	0	0.230711	LSS,MVD,MVK,SC5D	0
Complement and Coagulation Cascades	4	-0.769095	0	0.492374	C4BP,F3,MASP1,SERPINF2	0
Cytoplasmic Ribosomal Proteins	8	0.578947	0	0.492374	RPL10A,RPL15,RPL18,RPL27,RPL36,RPL9,RPS18,RPS3A1	1
Fatty Acid Beta Oxidation	10	0.519788	0	0.492374	ACSL1,CHKB,CPT1B,CRAT,ECHS1,GK,HADH,HADHA,HADHB,SLC25A20	1
Retinol metabolism	7	-0.59107	0	0.492374	ADH1,ADH4,BCO2,CYP26A1,LRAT,RARA,RDH10	0
mRNA processing	68	0.205007	0	0.492374	ABCB4,AKAP17B,ANKRD33B,BRWD1,CLK1,CPEB1,CPSF3,CPSF7,CSTF2T,DDX5,DHX15,EFTUD2,EIF2D,EIF4E,EIF4G3,ELMOD3,EWSR1,FXR1,GGCX,GRSF1,HNRNPC,HNRNPD,HNRNPDL,HNRNPL,IMP3,LTV1,MBNL1,MRPL23,NPM1,PABPC1,PAPOLA,PCBP2,PSKH1,PTBP2,PTBP3,RBM12B1,RBM12B2,RBM26,RBM3,RBM38,RBM39,RBM4,RBM5,RBM6,RBM7,RBMS1,RNPEP,RPL9,RPS9,SAFB2,SFPQ,SLIRP,SNRNP35,SNRNP40,SNRPA,SNRPD1,SPEN,SRP14,SRP54A,SRP68,SRPK2,SRSF5,TAF15,TERT,TNRC6…	1
Leptin Insulin Overlap	4	0.742053	0	0.513953	IRS2,LEPR,PDPK1,SOCS2	1
Leptin and adiponectin	2	0.909131	0	0.853592	ADIPOR1,LEPR	1
Metapathway biotransformation	12	-0.418107	0	0.964394	AKR1D1,CHST13,COMT,CYP26A1,CYP2U1,CYP7A1,FMO2,GSTA3,GSTZ1,HS3ST2,NAT8,NAT9	0
Reactome	Hits	Score	Expected Score	P-value	Info	Regulation_direction (1: HFepa > HFoleic; 0:HFepa < HFoleic)
Nonsense Mediated Decay (NMD) enhanced by the Exon Junction Complex (EJC)	15	0.580745	0	0.104487	PABPC1,PPP2R2A,RPL10A,RPL15,RPL18,RPL27,RPL36,RPL9,RPS18,RPS3A1,RPS9,SMG5,UPF2,UPF3A,UPF3B	1
GO Biological process	Hits	Score	Expected Score	P-value	Info	Regulation_direction (1: HFepa > HFoleic; 0:HFepa < HFoleic)
long_chain_fatty_acid_metabolic_process(6)	6	0.980557	0	4.12078e-06	ACOT1,ACOT2,ACOT3,ACOT4,ACOT5,ACSL1	1
very_long_chain_fatty_acid_metabolic_process(6)	4	0.98543	0	0.00146376	ACOT2,ACOT3,ACOT4,ACOT5	1
long_chain_fatty_acid_transport(7)	3	0.96955	0	0.498104	ACSL1,CPT1B,IRS2	1
sodium_independent_organic_anion_transport(7)	2	-0.994266	0	0.498104	SLC22A27,SLC22A29	0
regulation_of_insulin_like_growth_factor_receptor_signaling_pathway(5)	4	0.901987	0	0.938259	ATXN7,BMP2,IGFBP1,IGFBP2	1
