# Supplementary material for: An Integrated Analysis of miRNA and Gene Expression Changes in Response to an Obesogenic Diet to Explore the Impact of Transgenerational Supplementation with Omega 3 Fatty Acids
Source: Nutrients. 2020 Dec 17;12(12):3864. doi: 10.3390/nu12123864 (PMC7765958; doi:10.3390/nu12123864)
Supplement: Supplementary file 1 [file nutrients-12-03864-s001.zip › nutrients-1027273-supplementary12.22/supp Table 6.xlsx]

## Sheet: PE
		HFepa specific							HFoleic specific							Shared reactions and pathways
Name	Nb Reactions	Nb. rxns mapped	Coverage	p-value	BH-corr p-value		Name	Nb Reactions	Nb. rxns mapped	Coverage	p-value	BH-corr p-value		Name	Nb Reactions	Nb. rxns mapped	Coverage	p-value	BH-corr p-value
Biotin Metabolism	12	4	0.333333	5.31009e-09	1.59303e-08		Transport, Mitochondrial	191	65	34.03	2.77208e-18	1.94045e-16		Cysteine Metabolism	19	3	15.79	3.73247e-05	0.000373247
Blood Group Biosynthesis	31	2	0.0645161	0.00193572	0.00290358		Folate Metabolism	50	23	46	3.79524e-10	1.30938e-08		Heparan sulfate degradation	27	2	7.41	0.00417792	0.0206847
Transport. Extracellular	621	3	0.00483092	0.144509	0.144509		Cholesterol Metabolism	43	21	48.84	5.61164e-10	1.30938e-08		Arginine and Proline Metabolism	33	2	6.06	0.00620542	0.0206847
							Carnitine shuttle	111	34	30.63	1.18413e-08	2.07222e-07		Tyrosine metabolism	46	2	4.35	0.0118342	0.0295854
							Nucleotides	164	34	20.73	0.000171552	0.00240173		Phenylalanine metabolism	9	1	11.11	0.0325508	0.0651016
							Tryptophan metabolism	42	13	30.95	0.000392532	0.00457954		Alanine and Aspartate Metabolism	12	1	8.33	0.0431794	0.0719657
							Fructose and Mannose Metabolism	16	7	43.75	0.000912608	0.00912608		Starch and Sucrose Metabolism	21	1	4.76	0.074415	0.105767
							Heparan sulfate degradation	27	8	29.63	0.00701117	0.0482716		Aminosugar Metabolism	24	1	4.17	0.0846136	0.105767
							Pyruvate Metabolism	27	8	29.63	0.00701117	0.0482716		Chondroitin sulfate degradation	44	1	2.27	0.14997	0.166633
							Lysine Metabolism	22	7	31.82	0.0075368	0.0482716		Transport, Mitochondrial	191	1	0.52	0.512494	0.512494
							Citric Acid Cycle	17	6	35.29	0.00758553	0.0482716		Folate Metabolism	50	0	0
							Glycolysis/Gluconeogenesis	29	8	27.59	0.0111194	0.0638765		Cholesterol Metabolism	43	0	0
							Oxidative Phosphorylation	9	4	44.44	0.0118628	0.0638765		Carnitine shuttle	111	0	0
							Purine Catabolism	10	4	40	0.0180683	0.0903413		Nucleotides	164	0	0
							Histidine Metabolism	11	4	36.36	0.0259579	0.121137		Tryptophan metabolism	42	0	0
							Biotin Metabolism	12	4	33.33	0.0356123	0.146639		Fructose and Mannose Metabolism	16	0	0
							Selenoamino acid metabolism	12	4	33.33	0.0356123	0.146639		Pyruvate Metabolism	27	0	0
							Glyoxylate and Dicarboxylate Metabolism	14	4	28.57	0.0603205	0.23458		Lysine Metabolism	22	0	0
							Steroid Metabolism	42	8	19.05	0.086016	0.298728		Citric Acid Cycle	17	0	0
							Propanoate Metabolism	10	3	30	0.0896185	0.298728		Glycolysis/Gluconeogenesis	29	0	0
							Glutamate metabolism	10	3	30	0.0896185	0.298728		Oxidative Phosphorylation	9	0	0
							Hyaluronan Metabolism	5	2	40	0.0975415	0.296865		Purine Catabolism	10	0	0
							Methionine Metabolism	5	2	40	0.0975415	0.296865		Histidine Metabolism	11	0	0
							Aminosugar Metabolism	24	5	20.83	0.118337	0.34515		Biotin Metabolism	12	0	0
							Tyrosine metabolism	46	8	17.39	0.129687	0.363123		Selenoamino acid metabolism	12	0	0
							Limonene and pinene degradation	6	2	33.33	0.135873	0.361539		Glyoxylate and Dicarboxylate Metabolism	14	0	0
							CYP Metabolism	12	3	25	0.139451	0.361539		Steroid Metabolism	42	0	0
							Ascorbate and Aldarate Metabolism	13	3	23.08	0.167166	0.417914		Propanoate Metabolism	10	0	0
							Starch and Sucrose Metabolism	21	4	19.05	0.196767	0.474955		Glutamate metabolism	10	0	0
							C5-Branched dibasic acid metabolism	8	2	25	0.21926	0.511607		Hyaluronan Metabolism	5	0	0
							Phenylalanine metabolism	9	2	22.22	0.262434	0.574074		Methionine Metabolism	5	0	0
							Dipeptide Degradation	9	2	22.22	0.262434	0.574074		Limonene and pinene degradation	6	0	0
							Butanoate Metabolism	3	1	33.33	0.296831	0.593661		CYP Metabolism	12	0	0
							Riboflavin Metabolism	3	1	33.33	0.296831	0.593661		Ascorbate and Aldarate Metabolism	13	0	0
							Salvage Pathway	3	1	33.33	0.296831	0.593661		C5-Branched dibasic acid metabolism	8	0	0
							beta-Alanine metabolism	11	2	18.18	0.348337	0.659015		Dipeptide Degradation	9	0	0
							Glutathione Metabolism	11	2	18.18	0.348337	0.659015		Butanoate Metabolism	3	0	0
							Alanine and Aspartate Metabolism	12	2	16.67	0.390114	0.682699		Riboflavin Metabolism	3	0	0
							Miscellaneous	12	2	16.67	0.390114	0.682699		Salvage Pathway	3	0	0
							Galactose metabolism	12	2	16.67	0.390114	0.682699		beta-Alanine metabolism	11	0	0
							Glycine, Serine, and Threonine Metabolism	30	4	13.33	0.428736	0.731989		Glutathione Metabolism	11	0	0
							Bile Acid Biosynthesis	41	5	12.2	0.481856	0.803093		Miscellaneous	12	0	0
							Thiamine Metabolism	6	1	16.67	0.505688	0.823214		Galactose metabolism	12	0	0
							Chondroitin sulfate degradation	44	5	11.36	0.546828	0.869954		Glycine, Serine, and Threonine Metabolism	30	0	0
							Inositol Phosphate Metabolism	64	7	10.94	0.573794	0.892568		Bile Acid Biosynthesis	41	0	0
							Tetrahydrobiopterin	9	1	11.11	0.652606	0.993096		Thiamine Metabolism	6	0	0
							IMP Biosynthesis	10	1	10	0.691158	1.00794		Inositol Phosphate Metabolism	64	0	0
							Heme Biosynthesis	10	1	10	0.691158	1.00794		Tetrahydrobiopterin	9	0	0
							Arginine and Proline Metabolism	33	3	9.09	0.724552	1.03507		IMP Biosynthesis	10	0	0
							Transport, Extracellular	621	64	10.31	0.765771	1.02928		Heme Biosynthesis	10	0	0
							Glycosylphosphatidylinositol (GPI)-anchor biosynthesis	36	3	8.33	0.778163	1.02928		Transport, Extracellular	621	0	0
							Fatty acid elongation	25	2	8	0.782138	1.02928		Glycosylphosphatidylinositol (GPI)-anchor biosynthesis	36	0	0
							O-Glycan Biosynthesis	13	1	7.69	0.783031	1.02928		Fatty acid elongation	25	0	0
							Fatty acid activation	37	3	8.11	0.794016	1.02928		O-Glycan Biosynthesis	13	0	0
							Fatty Acid Metabolism	42	3	7.14	0.859708	1.09417		Fatty acid activation	37	0	0
							Pentose Phosphate Pathway	18	1	5.56	0.879616	1.06734		Fatty Acid Metabolism	42	0	0
							Pyrimidine Catabolism	18	1	5.56	0.879616	1.06734		Pentose Phosphate Pathway	18	0	0
							Vitamin A Metabolism	32	2	6.25	0.884369	1.06734		Pyrimidine Catabolism	18	0	0
							NAD Metabolism	23	1	4.35	0.933257	1.07004		Vitamin A Metabolism	32	0	0
							Urea cycle/amino group metabolism	24	1	4.17	0.940689	1.07004		NAD Metabolism	23	0	0
							Eicosanoid Metabolism	25	1	4	0.947295	1.07004		Urea cycle/amino group metabolism	24	0	0
							Sphingolipid Metabolism	79	5	6.33	0.947749	1.07004		Eicosanoid Metabolism	25	0	0
							N-Glycan Biosynthesis	108	7	6.48	0.96346	1.04789		Sphingolipid Metabolism	79	0	0
							Valine, Leucine, and Isoleucine Metabolism	30	1	3.33	0.970811	1.04789		N-Glycan Biosynthesis	108	0	0
							Glycerophospholipid Metabolism	47	2	4.26	0.97304	1.04789		Valine, Leucine, and Isoleucine Metabolism	30	0	0
							Transport, Golgi Apparatus	78	3	3.85	0.99427	0.999996		Glycerophospholipid Metabolism	47	0	0
							Chondroitin / heparan sulfate biosynthesis	45	1	2.22	0.995065	0.999996		Transport, Golgi Apparatus	78	0	0
							Transport, Lysosomal	75	1	1.33	0.999862	0.999996		Chondroitin / heparan sulfate biosynthesis	45	0	0
							Transport, Endoplasmic Reticular	102	1	0.98	0.999995	0.999996		Transport, Lysosomal	75	0	0
							Transport, Lumen	104	1	0.96	0.999996	0.999996		Transport, Endoplasmic Reticular	102	0	0
							Blood Group Biosynthesis	31	0	0				Transport, Lumen	104	0	0
							Cysteine Metabolism	19	0	0				Blood Group Biosynthesis	31	0	0
							Transport, Peroxisomal	80	0	0				Transport, Peroxisomal	80	0	0
							Transport, Nuclear	62	0	0				Transport, Nuclear	62	0	0
							Triacylglycerol Synthesis	13	0	0				Triacylglycerol Synthesis	13	0	0
							Exchange/ demand	586	0	0				Exchange/ demand	586	0	0
							Keratan sulfate biosynthesis	59	0	0				Keratan sulfate biosynthesis	59	0	0
							R Group Synthesis	50	0	0				R Group Synthesis	50	0	0
							Keratan sulfate degradation	75	0	0				Keratan sulfate degradation	75	0	0
							Ubiquinone Biosynthesis	14	0	0				Ubiquinone Biosynthesis	14	0	0
							Heme Degradation	2	0	0				Heme Degradation	2	0	0
							Food processing, Lumen	12	0	0				Food processing, Lumen	12	0	0
							Alkaloid biosynthesis II	5	0	0				Alkaloid biosynthesis II	5	0	0
							Stilbene, coumarine and lignin biosynthesis	1	0	0				Stilbene, coumarine and lignin biosynthesis	1	0	0
							Taurine and hypotaurine metabolism	7	0	0				Taurine and hypotaurine metabolism	7	0	0
							Transport, Endoplasmic Reticular	3	0	0				Transport, Endoplasmic Reticular	3	0	0
							CoA Biosynthesis	6	0	0				CoA Biosynthesis	6	0	0
							Fatty acid oxidation	29	0	0				Fatty acid oxidation	29	0	0
							Fatty acid oxidation, peroxisome	19	0	0				Fatty acid oxidation, peroxisome	19	0	0
							Pyrimidine Biosynthesis	8	0	0				Pyrimidine Biosynthesis	8	0	0
							N-Glycan Degradation	16	0	0				N-Glycan Degradation	16	0	0
							D-alanine metabolism	3	0	0				D-alanine metabolism	3	0	0
							Pentose and Glucuronate Interconversions	12	0	0				Pentose and Glucuronate Interconversions	12	0	0
							ROS Detoxification	6	0	0				ROS Detoxification	6	0	0
							Vitamin D	14	0	0				Vitamin D	14	0	0
							Nucleotide Sugar Metabolism	5	0	0				Nucleotide Sugar Metabolism	5	0	0
							Vitamin B6 Metabolism	9	0	0				Vitamin B6 Metabolism	9	0	0
							Biomass	1	0	0				Biomass	1	0	0
							Unassigned	1	0	0				Unassigned	1	0	0
							Nucleic acid degradation	9	0	0				Nucleic acid degradation	9	0	0
							CoA Catabolism	4	0	0				CoA Catabolism	4	0	0
							Others	2	0	0				Others	2	0	0
							Vitamin B12 Metabolism	2	0	0				Vitamin B12 Metabolism	2	0	0
							D-arg and D-orn metabolism	2	0	0				D-arg and D-orn metabolism	2	0	0
							Tyr, Phe, Trp Biosynthesis	1	0	0				Tyr, Phe, Trp Biosynthesis	1	0	0
		9							453							15
